# Supplementary material for: Inhibition of CSPG receptor PTPσ promotes migration of newly born neuroblasts, axonal sprouting, and recovery from stroke
Source: Cell Rep. Author manuscript; Available in PMC 2022 Nov 21. (PMC9677607; doi:10.1016/j.celrep.2022.111137)
Supplement: 2 [file NIHMS1829254-supplement-2.xlsx]

## Sheet: Sheet1
Conditioned media from neurosphere
11 Proteins identified when searched against Mouse only database
High (99%) confidence, master protein, 2 peptides and no contamination
Protein FDR Confidence: Sequest HT	Description	Master	Accession	Gene Symbol	Score Sequest HT: Sequest HT	Exp. q-value: Sequest HT	# Peptides	# PSMs	# Unique Peptides	Coverage [%]	# AAs	MW [kDa]
High	Albumin OS=Mus musculus OX=10090 GN=Alb PE=1 SV=3	Master Protein	P07724	Alb	178.35	0	2	59	2	4	608	68.6
	Annotated Sequence	Modifications	Master Protein Accessions	Positions in Master Proteins	XCorr (by Search Engine): Sequest HT	# Protein Groups	# Proteins	# PSMs	# Missed Cleavages	Confidence	Theo. MH+ [Da]	m/z [Da] (by Search Engine): Sequest HT
	[K].ECCHGDLLECADDR.[A]	3xCarbamidomethyl [C2; C3; C10]	P07724	P07724 [268-281]	3.85	1	1	4	0	High	1749.66	583.893
	[K].LGEYGFQNAILVR.[Y]		P07724	P07724 [422-434]	3.65	1	1	51	0	High	1479.8	493.937
	[K].LGEYGFQNAILVR.[Y]	1xDeamidated [N8]	P07724	P07724 [422-434]	2.95	1	1	4	0	High	1480.78	740.893
High	Tenascin OS=Mus musculus OX=10090 GN=Tnc PE=1 SV=1	Master Protein	Q80YX1	Tnc	88.97	0	19	30	19	13	2110	231.7
	Annotated Sequence	Modifications	Master Protein Accessions	Positions in Master Proteins	XCorr (by Search Engine): Sequest HT	# Protein Groups	# Proteins	# PSMs	# Missed Cleavages	Confidence	Theo. MH+ [Da]	m/z [Da] (by Search Engine): Sequest HT
	[R].APTAQVESFR.[I]		Q80YX1	Q80YX1 [1641-1650]	2.86	1	5	1	0	Medium	1105.56	553.285
	[R].AVDIPGLKADTPYR.[V]		Q80YX1	Q80YX1 [1310-1323]	2.3	1	2	1	1	Medium	1515.82	758.412
	[R].EFTATEVQSETALLTWRPPR.[A]	1xDeamidated [Q8]	Q80YX1	Q80YX1 [1801-1820]	3.03	1	5	1	0	High	2333.18	778.404
	[K].ETFITGLDAPR.[N]		Q80YX1	Q80YX1 [887-897]	2.33	1	5	1	0	Medium	1219.63	610.319
	[K].KQSEPQEISLPSPER.[T]		Q80YX1	Q80YX1 [1568-1582]	3.5	1	2	8	1	High	1724.88	862.945
	[R].LDAPSHIEVK.[D]		Q80YX1	Q80YX1 [803-812]	2.53	1	5	1	0	Medium	1108.6	554.803
	[R].LSWTADEGIFDSFVIR.[I]		Q80YX1	Q80YX1 [1547-1562]	3.26	1	2	1	0	High	1855.92	928.464
	[K].ITAQGQYELR.[V]		Q80YX1	Q80YX1 [1973-1982]	2.47	1	5	3	0	Medium	1178.62	589.812
	[R].RACGCAAAPDVK.[E]	2xCarbamidomethyl [C3; C5]	Q80YX1	Q80YX1 [109-120]	3.95	1	5	2	1	High	1275.59	425.87
	[R].SCPNDCSNQGQCVSGR.[C]	3xCarbamidomethyl [C2; C6; C12]	Q80YX1	Q80YX1 [593-608]	2.83	1	5	1	0	Medium	1825.7	913.353
	[R].SQPVSAIATTAMGSPK.[E]	1xOxidation [M12]	Q80YX1	Q80YX1 [1608-1623]	2.43	1	2	1	0	Medium	1561.79	781.398
	[R].TAHISGLPPSTDFIVYLSGIAPSIR.[T]		Q80YX1	Q80YX1 [1401-1425]	4.91	1	2	2	0	High	2612.41	871.474
	[R].TVSGNTVEYELHDLEPATEYILSIFAEK.[G]		Q80YX1	Q80YX1 [1753-1780]	3.39	1	5	1	0	High	3168.56	1056.86
	[R].TVSGNTVEYELHDLEPATEYILSIFAEKGQQK.[S]		Q80YX1	Q80YX1 [1753-1784]	5.76	1	5	1	1	High	3609.8	903.204
	[R].VATYLPAPEGLK.[F]		Q80YX1	Q80YX1 [708-719]	2.21	1	5	1	0	Medium	1258.7	629.856
	[R].VFAILENKR.[S]		Q80YX1	Q80YX1 [692-700]	2.25	1	5	1	1	Medium	1089.64	545.325
	[R].VPGDQTSTTIR.[E]		Q80YX1	Q80YX1 [670-680]	2.46	1	5	1	0	Medium	1174.61	587.807
	[R].VSETTQDSLTFFWTTPLAK.[F]		Q80YX1	Q80YX1 [993-1011]	3.33	1	5	1	0	High	2172.09	1086.55
	[K].YAPISGGDHAEIDVPKSQQATTK.[T]		Q80YX1	Q80YX1 [927-949]	2.95	1	5	1	1	High	2413.2	805.071
High	Fibulin-2 OS=Mus musculus OX=10090 GN=Fbln2 PE=1 SV=2	Master Protein	P37889	Fbln2	32.58	0	8	11	8	8	1221	131.7
	Annotated Sequence	Modifications	Master Protein Accessions	Positions in Master Proteins	XCorr (by Search Engine): Sequest HT	# Protein Groups	# Proteins	# PSMs	# Missed Cleavages	Confidence	Theo. MH+ [Da]	m/z [Da] (by Search Engine): Sequest HT
	[R].CDCKPGFQR.[D]	2xCarbamidomethyl [C1; C3]	P37889	P37889 [921-929]	3.22	1	2	1	0	High	1167.5	389.84
	[R].FRAEEDIDPNSVHSVPR.[G]		P37889	P37889 [405-421]	2.77	1	2	1	1	Medium	1967.96	656.657
	[K].GNEEGYFVTR.[R]		P37889	P37889 [1161-1170]	2.24	1	2	1	0	Medium	1171.54	586.273
	[K].HCEDVNECETRR.[C]	2xCarbamidomethyl [C2; C8]	P37889	P37889 [977-988]	2.87	1	2	1	1	Medium	1604.65	535.556
	[K].QCCDCCGLGLR.[V]	4xCarbamidomethyl [C2; C3; C5; C6]	P37889	P37889 [507-517]	2.74	1	2	1	0	Medium	1398.54	699.773
	[R].RLNAYTGVVSLQR.[S]		P37889	P37889 [1171-1183]	3.74	1	2	2	1	High	1476.83	492.949
	[R].RPPEPEAAPR.[R]		P37889	P37889 [556-565]	2.92	1	2	2	0	Medium	1119.59	560.298
	[K].YAAGHTVHLSSCR.[A]	1xCarbamidomethyl [C12]	P37889	P37889 [145-157]	3.29	1	2	2	0	High	1458.69	729.849
High	SPARC-like protein 1 OS=Mus musculus OX=10090 GN=Sparcl1 PE=1 SV=3	Master Protein	P70663	Sparcl1	30.56	0	6	7	6	15	650	72.2
	Annotated Sequence	Modifications	Master Protein Accessions	Positions in Master Proteins	XCorr (by Search Engine): Sequest HT	# Protein Groups	# Proteins	# PSMs	# Missed Cleavages	Confidence	Theo. MH+ [Da]	m/z [Da] (by Search Engine): Sequest HT
	[K].GHQLQLDYFGACK.[S]	1xCarbamidomethyl [C12]	P70663	P70663 [484-496]	3.49	1	1	1	0	High	1536.73	512.914
	[K].GKESQEQPVSDSHQQPNESSK.[Q]		P70663	P70663 [152-172]	6.52	1	1	2	1	High	2326.05	776.022
	[K].KAESSPNAEPSDEGNSR.[E]		P70663	P70663 [396-412]	4.38	1	1	1	1	High	1774.78	592.266
	[R].LLAGDHPIELLLR.[D]		P70663	P70663 [553-565]	3.09	1	1	1	0	High	1459.86	487.293
	[K].SIPACTDFEVAQFPLR.[M]	1xCarbamidomethyl [C5]	P70663	P70663 [497-512]	2.71	1	1	1	0	Medium	1850.91	925.959
	[K].YGGGEETTTGESENRR.[E]		P70663	P70663 [371-386]	3.97	1	1	1	1	High	1742.76	581.591
High	Neurocan core protein OS=Mus musculus OX=10090 GN=Ncan PE=1 SV=1	Master Protein	P55066	Ncan	24.75	0	7	8	7	7	1268	137.1
	Annotated Sequence	Modifications	Master Protein Accessions	Positions in Master Proteins	XCorr (by Search Engine): Sequest HT	# Protein Groups	# Proteins	# PSMs	# Missed Cleavages	Confidence	Theo. MH+ [Da]	m/z [Da] (by Search Engine): Sequest HT
	[R].AALAELVALPCFFTLQPR.[L]	1xCarbamidomethyl [C11]	P55066	P55066 [48-65]	4.33	1	1	2	0	High	2017.09	673.036
	[K].GIEDEQDLVTLEVTGVVFHYR.[A]		P55066	P55066 [144-164]	3.3	1	1	1	0	High	2419.21	807.076
	[R].LSSATIAAPR.[H]		P55066	P55066 [183-192]	2.71	1	1	1	0	Medium	986.563	493.785
	[R].QDLPILVAK.[D]		P55066	P55066 [88-96]	2.35	1	1	1	0	Medium	996.609	498.809
	[R].RLTLAGAR.[A]		P55066	P55066 [269-276]	2.45	1	1	1	1	Medium	857.532	429.269
	[R].TVERDFQWTDNTGLQYENWR.[E]	1xDeamidated [N11]	P55066	P55066 [1103-1122]	2.73	1	1	1	1	Medium	2559.15	853.729
	[K].VQTASGQRQDLPILVAK.[D]		P55066	P55066 [80-96]	3.26	1	1	1	1	High	1824.03	608.683
High	Amyloid-like protein 2 OS=Mus musculus OX=10090 GN=Aplp2 PE=1 SV=4	Master Protein	Q06335	Aplp2	22.68	0	3	5	3	7	707	80.4
	Annotated Sequence	Modifications	Master Protein Accessions	Positions in Master Proteins	XCorr (by Search Engine): Sequest HT	# Protein Groups	# Proteins	# PSMs	# Missed Cleavages	Confidence	Theo. MH+ [Da]	m/z [Da] (by Search Engine): Sequest HT
	[R].HYQHVLAVDPEK.[A]		Q06335	Q06335 [454-465]	2.91	1	2	1	0	High	1435.73	479.249
	[R].IALENYLAALQSDPPRPHR.[I]		Q06335	Q06335 [414-432]	4.62	1	2	1	0	High	2161.15	541.043
	[K].VPYVAQEIQEEIDELLQEQR.[A]		Q06335	Q06335 [494-513]	5.41	1	2	3	0	High	2429.22	810.411
High	Brevican core protein OS=Mus musculus OX=10090 GN=Bcan PE=1 SV=2	Master Protein	Q61361	Bcan	15.49	0	5	5	5	7	883	95.8
	Annotated Sequence	Modifications	Master Protein Accessions	Positions in Master Proteins	XCorr (by Search Engine): Sequest HT	# Protein Groups	# Proteins	# PSMs	# Missed Cleavages	Confidence	Theo. MH+ [Da]	m/z [Da] (by Search Engine): Sequest HT
	[R].ELETPSEEKSGR.[T]		Q61361	Q61361 [582-593]	2.43	1	1	1	1	Medium	1361.65	681.331
	[R].IATPEQLYAAYLGGYEQCDAGWLSDQTVR.[Y]	1xCarbamidomethyl [C18]	Q61361	Q61361 [185-213]	3.48	1	1	1	0	High	3275.53	1092.52
	[R].IATPEQLYAAYLGGYEQCDAGWLSDQTVRYPIQNPR.[E]	1xCarbamidomethyl [C18]; 2xDeamidated [Q6; N34]	Q61361	Q61361 [185-220]	3.81	1	1	1	1	High	4145.95	1382.67
	[R].IGATQLR.[G]		Q61361	Q61361 [39-45]	2.35	1	1	1	0	Medium	758.452	379.73
	[R].RSWEEAESQCR.[A]	1xCarbamidomethyl [C10]	Q61361	Q61361 [683-693]	3.42	1	1	1	1	High	1437.62	719.313
High	Alpha-2-macroglobulin-P OS=Mus musculus OX=10090 GN=A2m PE=2 SV=2	Master Protein	Q6GQT1	A2m	13.84	0	2	3	2	4	1474	164.2
	Annotated Sequence	Modifications	Master Protein Accessions	Positions in Master Proteins	XCorr (by Search Engine): Sequest HT	# Protein Groups	# Proteins	# PSMs	# Missed Cleavages	Confidence	Theo. MH+ [Da]	m/z [Da] (by Search Engine): Sequest HT
	[R].ASVTVLGDILGSAMQNTQDLLK.[M]		Q6GQT1	Q6GQT1 [946-967]	4.52	1	1	1	0	High	2274.2	758.738
	[R].AVDQSVLLTKPEAELSASLVYDLLPVKDLTGFPK.[G]		Q6GQT1	Q6GQT1 [605-638]	5.79	1	1	1	1	High	3657	915.006
	[R].AVDQSVLLTKPEAELSASLVYDLLPVKDLTGFPK.[G]	1xDeamidated [Q4]	Q6GQT1	Q6GQT1 [605-638]	3.53	1	1	1	1	High	3657.99	1220.01
High	Chondroitin sulfate proteoglycan 4 OS=Mus musculus OX=10090 GN=Cspg4 PE=1 SV=3	Master Protein	Q8VHY0	Cspg4	9.64	0	3	3	3	2	2327	252.2
	Annotated Sequence	Modifications	Master Protein Accessions	Positions in Master Proteins	XCorr (by Search Engine): Sequest HT	# Protein Groups	# Proteins	# PSMs	# Missed Cleavages	Confidence	Theo. MH+ [Da]	m/z [Da] (by Search Engine): Sequest HT
	[K].GVPPAVALLDFATEPYHAAK.[S]		Q8VHY0	Q8VHY0 [2155-2174]	4.26	1	2	1	0	High	2067.09	689.702
	[R].LSDGESFSQSDLQAGR.[V]		Q8VHY0	Q8VHY0 [846-861]	2.27	1	2	1	0	Medium	1696.78	848.891
	[R].VAIQPVNDHAPVQTISR.[V]		Q8VHY0	Q8VHY0 [1014-1030]	3.1	1	2	1	0	High	1845	615.671
High	Bone morphogenetic protein 1 OS=Mus musculus OX=10090 GN=Bmp1 PE=1 SV=2	Master Protein	P98063	Bmp1	9.24	0	2	3	2	3	991	111.6
	Annotated Sequence	Modifications	Master Protein Accessions	Positions in Master Proteins	XCorr (by Search Engine): Sequest HT	# Protein Groups	# Proteins	# PSMs	# Missed Cleavages	Confidence	Theo. MH+ [Da]	m/z [Da] (by Search Engine): Sequest HT
	[K].GFQASHSTECGGQVR.[A]	1xCarbamidomethyl [C10]	P98063	P98063 [856-870]	3.9	1	1	1	0	High	1620.72	540.911
	[K].KPEPVLATGNR.[M]		P98063	P98063 [831-841]	2.86	1	1	2	0	Medium	1181.66	394.559
High	Xylosyltransferase 1 OS=Mus musculus OX=10090 GN=Xylt1 PE=1 SV=1	Master Protein	Q811B1	Xylt1	9.02	0	3	3	3	4	953	107.2
control media (Note that BSA is from B27 component in the culture media which is also present in the conditioned media)
1 protein identifed when search against a mouse only database
High (99%) confidence, master protein, 2 peptides and no contamination
Protein FDR Confidence: Sequest HT	Description	Master	Accession	Gene Symbol	Score Sequest HT: Sequest HT	Exp. q-value: Sequest HT	# Peptides	# PSMs	# Unique Peptides	Coverage [%]	# AAs	MW [kDa]
High	Albumin OS=Mus musculus OX=10090 GN=Alb PE=1 SV=3	Master Protein	P07724	Alb	195.95	0	2	61	2	4	608	68.6
	Annotated Sequence	Modifications	Master Protein Accessions	Positions in Master Proteins	XCorr (by Search Engine): Sequest HT	# Protein Groups	# Proteins	# PSMs	# Missed Cleavages	Confidence	Theo. MH+ [Da]	m/z [Da] (by Search Engine): Sequest HT
	[K].ECCHGDLLECADDR.[A]	3xCarbamidomethyl [C2; C3; C10]	P07724	P07724 [268-281]	3.35	1	1	2	0	High	1749.66	583.892
	[K].LGEYGFQNAILVR.[Y]		P07724	P07724 [422-434]	4.14	1	1	54	0	High	1479.8	493.937
	[K].LGEYGFQNAILVR.[Y]	1xDeamidated [N8]	P07724	P07724 [422-434]	3.21	1	1	5	0	High	1480.78	740.893
	Protocol for preparation of conditioned media for protein detection by Mass Spectrum
