# Supplementary material for: Inhibition of CSPG receptor PTPσ promotes migration of newly born neuroblasts, axonal sprouting, and recovery from stroke
Source: Cell Rep. Author manuscript; Available in PMC 2022 Nov 21. (PMC9677607; doi:10.1016/j.celrep.2022.111137)
Supplement: 3 [file NIHMS1829254-supplement-3.xlsx]

## Sheet: ISP_LvsVeh_L_DEG_all
GeneName	log2FoldChange	pvalue	padj	Chrom	Strand	Gene_ID
Igfn1	-0.97253	5.64e-11	7.71e-07	chr1	-	ENSMUSG00000051985
Penk	-0.80499	4.39e-08	0.0002143	chr4	-	ENSMUSG00000045573
Etnk2	-0.79971	2.74e-07	0.00072145	chr1	+	ENSMUSG00000070644
Dact2	-0.7421	8.1e-08	0.00027698	chr17	-	ENSMUSG00000048826
Clec18a	-0.73441	4.32e-06	0.0054045	chr8	-	ENSMUSG00000033633
Krt77	-0.69396	3.91e-05	0.013765	chr15	-	ENSMUSG00000067594
Trpc6	-0.6919	2.95e-05	0.013281	chr9	+	ENSMUSG00000031997
Rasgef1c	-0.6716	4.7e-08	0.0002143	chr11	+	ENSMUSG00000020374
Hfe2	-0.66555	5.88e-05	0.01633	chr3	+	ENSMUSG00000038403
Vstm2l	-0.66204	6.89e-06	0.0078546	chr2	+	ENSMUSG00000037843
Adrb3	-0.64832	0.00013207	0.026553	chr8	-	ENSMUSG00000031489
Cd6	-0.63388	5.4e-05	0.015773	chr19	-	ENSMUSG00000024670
Jsrp1	-0.62818	0.00020013	0.031991	chr10	-	ENSMUSG00000020216
Grm2	-0.62325	3.17e-07	0.00072145	chr9	-	ENSMUSG00000023192
Cited4	-0.60532	9.9e-06	0.0080433	chr4	+	ENSMUSG00000070803
Cstad	-0.59155	0.00046313	0.045937	chr2	+	ENSMUSG00000047363
Htr3a	-0.59072	0.00043357	0.045394	chr9	-	ENSMUSG00000032269
Tac2	-0.5869	0.00045249	0.045822	chr10	+	ENSMUSG00000025400
Gm2415	-0.57727	1.72e-05	0.0095532	chr9	-	ENSMUSG00000086119
Cpne5	-0.57584	3.84e-05	0.013765	chr17	-	ENSMUSG00000024008
Sag	-0.57298	0.00051209	0.046592	chr1	+	ENSMUSG00000056055
Gm9885	-0.56334	0.00029333	0.040654	chr7	+	ENSMUSG00000052629
4930570G19Rik	-0.55702	8.06e-05	0.020527	chr3	-	ENSMUSG00000085084
Adamtsl2	-0.55511	0.00034696	0.042305	chr2	+	ENSMUSG00000036040
Rsph9	-0.55483	0.00017914	0.030336	chr17	-	ENSMUSG00000023966
Nbl1	-0.5472	4.97e-05	0.015427	chr4	-	ENSMUSG00000041120
Itpka	-0.54105	1.5e-06	0.0029204	chr2	+	ENSMUSG00000027296
Fbxo16	-0.5293	0.00016847	0.029527	chr14	+	ENSMUSG00000034532
BC005764	-0.52837	3.93e-05	0.013765	chr10	-	ENSMUSG00000035835
Hkdc1	-0.525	3.55e-05	0.013467	chr10	-	ENSMUSG00000020080
Alpl	-0.52412	0.00015767	0.028903	chr4	-	ENSMUSG00000028766
Ppp1r1a	-0.52054	4.35e-06	0.0054045	chr15	-	ENSMUSG00000022490
Sertm1	-0.51202	0.00033257	0.041712	chr3	-	ENSMUSG00000056306
Kcnb2	-0.49932	0.00010624	0.023426	chr1	+	ENSMUSG00000092083
Igfbp6	-0.49918	3.51e-05	0.013467	chr15	+	ENSMUSG00000023046
Wfs1	-0.49349	0.00048534	0.045974	chr5	-	ENSMUSG00000039474
Gucy1a3	-0.48516	0.00059244	0.049102	chr3	-	ENSMUSG00000033910
C2cd4c	-0.48374	1.61e-05	0.0095532	chr10	-	ENSMUSG00000045912
Alkbh7	-0.48211	5.3e-05	0.015773	chr17	+	ENSMUSG00000002661
Ninl	-0.48203	0.00030795	0.040654	chr2	-	ENSMUSG00000068115
Clec11a	-0.47957	0.00040483	0.045034	chr7	-	ENSMUSG00000004473
Pnoc	-0.47948	0.0002928	0.040654	chr14	-	ENSMUSG00000045731
Ism1	-0.47816	0.00018639	0.031075	chr2	+	ENSMUSG00000074766
Slc1a6	-0.47562	0.00020453	0.031991	chr10	+	ENSMUSG00000005357
Adarb2	-0.47532	0.00040733	0.045034	chr13	+	ENSMUSG00000052551
Btbd17	-0.47465	3.9e-06	0.0054045	chr11	-	ENSMUSG00000000202
Wnt4	-0.47048	0.00034968	0.042305	chr4	+	ENSMUSG00000036856
Bok	-0.46776	0.00013481	0.02671	chr1	+	ENSMUSG00000026278
C1qtnf4	-0.46282	7.75e-05	0.020385	chr2	+	ENSMUSG00000040794
2810029C07Rik	-0.46078	0.00028542	0.040654	chr12	-	ENSMUSG00000096995
Rtn4rl2	-0.45118	0.00042717	0.045394	chr2	-	ENSMUSG00000050896
1110001J03Rik	-0.44999	0.00016068	0.028903	chr6	+	ENSMUSG00000019689
Mapk4	-0.44812	4.69e-05	0.015273	chr18	-	ENSMUSG00000024558
Lin7b	-0.44544	3.21e-05	0.013281	chr7	-	ENSMUSG00000003872
C130074G19Rik	-0.44524	8.21e-06	0.0080195	chr1	-	ENSMUSG00000039349
Reln	-0.44243	4.23e-05	0.014331	chr5	-	ENSMUSG00000042453
Gm1673	-0.43968	2.7e-05	0.013281	chr5	+	ENSMUSG00000070858
Cck	-0.43772	0.00043148	0.045394	chr9	-	ENSMUSG00000032532
Nptxr	-0.43312	0.00048076	0.045962	chr15	-	ENSMUSG00000022421
Fam213b	-0.43191	0.00046444	0.045937	chr4	-	ENSMUSG00000029059
Zdhhc8	-0.42901	8.14e-06	0.0080195	chr16	-	ENSMUSG00000060166
Ctxn1	-0.42667	0.00010887	0.023624	chr8	-	ENSMUSG00000048644
Pnma3	-0.42647	3.2e-05	0.013281	chrX	+	ENSMUSG00000046287
Hist3h2ba	-0.42587	0.00031848	0.041075	chr11	+	ENSMUSG00000056895
RP23-8J15.2	-0.42424	0.00033028	0.041712	chr1	-	ENSMUSG00000102070
Crip2	-0.41927	0.00036901	0.043136	chr12	+	ENSMUSG00000006356
Lrrc73	-0.41492	8.11e-05	0.020527	chr17	+	ENSMUSG00000071073
Mfge8	-0.41486	0.00052707	0.04679	chr7	-	ENSMUSG00000030605
Ly6h	-0.41462	1.64e-05	0.0095532	chr15	-	ENSMUSG00000022577
Rai2	-0.40538	0.00047914	0.045962	chrX	+	ENSMUSG00000043518
Prr7	-0.40373	0.00044262	0.045394	chr13	+	ENSMUSG00000034686
Ddn	-0.40233	0.00055713	0.04753	chr15	-	ENSMUSG00000059213
Zfp941	-0.40147	0.00016024	0.028903	chr7	-	ENSMUSG00000060314
Pdlim7	-0.38764	4.88e-05	0.015427	chr13	-	ENSMUSG00000021493
Kcnj4	-0.37622	6e-05	0.01633	chr15	-	ENSMUSG00000044216
Ndufa13	-0.37498	5.97e-05	0.01633	chr8	-	ENSMUSG00000036199
Serp2	-0.37222	0.00012122	0.024895	chr14	-	ENSMUSG00000052584
Rcor2	-0.37193	0.00037272	0.043182	chr19	+	ENSMUSG00000024968
Nrgn	-0.3677	0.00019693	0.031991	chr9	-	ENSMUSG00000053310
Ndufc1	-0.36453	0.00046144	0.045937	chr3	-	ENSMUSG00000037152
Prr24	-0.35433	0.00031153	0.040654	chr7	-	ENSMUSG00000091811
Grb10	-0.35299	0.00058669	0.049102	chr11	-	ENSMUSG00000020176
Isyna1	-0.35283	0.00030284	0.040654	chr8	+	ENSMUSG00000019139
Nudt18	-0.3521	0.00015315	0.028903	chr14	+	ENSMUSG00000045211
2010300C02Rik	-0.34179	0.00026033	0.039109	chr1	-	ENSMUSG00000026090
0610012G03Rik	-0.34013	0.00053789	0.046838	chr16	-	ENSMUSG00000096232
Pak6	-0.33544	6.09e-05	0.01633	chr2	+	ENSMUSG00000074923
Tceal6	-0.33102	0.00031045	0.040654	chrX	-	ENSMUSG00000031409
Mtch1	-0.32118	0.00054212	0.046907	chr17	-	ENSMUSG00000024012
Bola2	-0.3152	0.00047685	0.045962	chr7	+	ENSMUSG00000047721
Pcgf2	-0.31497	0.00029236	0.040654	chr11	-	ENSMUSG00000018537
Rps21	-0.30465	1.42e-05	0.0095532	chr2	+	ENSMUSG00000039001
Mif	-0.30435	0.00047757	0.045962	chr10	-	ENSMUSG00000033307
Hn1	-0.30425	0.00036793	0.043136	chr11	-	ENSMUSG00000020737
Fbxo34	-0.29104	0.00054635	0.046976	chr14	+	ENSMUSG00000037536
Begain	-0.29013	0.00040796	0.045034	chr12	-	ENSMUSG00000040867
Strada	-0.28858	0.00034345	0.042305	chr11	-	ENSMUSG00000069631
Celf3	-0.27618	0.00042141	0.045394	chr3	+	ENSMUSG00000028137
Ssbp4	-0.27527	0.00053392	0.04679	chr8	-	ENSMUSG00000070003
Commd4	-0.26818	0.00049757	0.046274	chr9	-	ENSMUSG00000032299
Mcrs1	-0.25908	0.00036917	0.043136	chr15	-	ENSMUSG00000037570
Myl6	-0.23637	0.00020251	0.031991	chr10	-	ENSMUSG00000090841
Picalm	0.22998	0.00010461	0.023426	chr7	+	ENSMUSG00000039361
Mat2a	0.25351	0.00011656	0.024516	chr6	-	ENSMUSG00000053907
Specc1	0.25842	0.00030361	0.040654	chr11	+	ENSMUSG00000042331
Prpf38b	0.26571	0.00030442	0.040654	chr3	-	ENSMUSG00000027881
Ivns1abp	0.27701	0.0001495	0.028786	chr1	+	ENSMUSG00000023150
E330009J07Rik	0.29116	0.00052144	0.046592	chr6	-	ENSMUSG00000037172
Pitpnc1	0.29516	0.00010521	0.023426	chr11	-	ENSMUSG00000040430
Dtna	0.29713	0.00015773	0.028903	chr18	+	ENSMUSG00000024302
Tnfrsf21	0.30276	3.18e-05	0.013281	chr17	+	ENSMUSG00000023915
Kazn	0.32132	9.74e-05	0.022579	chr4	-	ENSMUSG00000040606
Ss18	0.32424	0.00042727	0.045394	chr18	-	ENSMUSG00000037013
Dixdc1	0.32554	5.42e-05	0.015773	chr9	-	ENSMUSG00000032064
Agap1	0.33342	0.00040847	0.045034	chr1	+	ENSMUSG00000055013
Cdh2	0.33344	1.43e-05	0.0095532	chr18	-	ENSMUSG00000024304
Gpt2	0.33653	0.0005035	0.046509	chr8	+	ENSMUSG00000031700
Ppp2r1b	0.34839	0.00038038	0.043335	chr9	+	ENSMUSG00000032058
Ell2	0.35385	8.95e-05	0.021409	chr13	+	ENSMUSG00000001542
Olig2	0.35474	0.00044152	0.045394	chr16	+	ENSMUSG00000039830
Dnajc3	0.36547	0.00026488	0.03936	chr14	+	ENSMUSG00000022136
Snap29	0.36585	0.00020593	0.031991	chr16	+	ENSMUSG00000022765
Crkl	0.3797	2.97e-05	0.013281	chr16	+	ENSMUSG00000006134
Capza1	0.38008	0.00017974	0.030336	chr3	-	ENSMUSG00000070372
Map4k4	0.3816	0.00046706	0.045937	chr1	+	ENSMUSG00000026074
P4ha1	0.39875	0.00043562	0.045394	chr10	+	ENSMUSG00000019916
Ick	0.40663	1e-05	0.0080433	chr9	+	ENSMUSG00000009828
Spg20	0.4144	0.00011603	0.024516	chr3	+	ENSMUSG00000036580
Zcchc24	0.42736	0.00019284	0.031762	chr14	-	ENSMUSG00000055538
Bcl2	0.43505	1.75e-05	0.0095532	chr1	-	ENSMUSG00000057329
Ptbp3	0.43894	0.00028805	0.040654	chr4	-	ENSMUSG00000028382
Gng12	0.44068	2.97e-05	0.013281	chr6	+	ENSMUSG00000036402
Pfkfb3	0.44255	0.00016566	0.029413	chr2	-	ENSMUSG00000026773
Sepp1	0.44899	4.3e-05	0.014331	chr15	+	ENSMUSG00000064373
Adipor2	0.46724	0.00014118	0.027573	chr6	-	ENSMUSG00000030168
Mtus1	0.47133	8.95e-06	0.0080433	chr8	-	ENSMUSG00000045636
Ankrd13a	0.47192	0.00059263	0.049102	chr5	+	ENSMUSG00000041870
Plod1	0.47545	0.00049162	0.046034	chr4	-	ENSMUSG00000019055
Arrdc3	0.47675	9.08e-05	0.021409	chr13	+	ENSMUSG00000074794
Enpp4	0.47903	0.00031224	0.040654	chr17	-	ENSMUSG00000023961
Pdia4	0.48257	0.00032871	0.041712	chr6	-	ENSMUSG00000025823
Cys1	0.48727	0.00056383	0.047581	chr12	-	ENSMUSG00000062563
Pls1	0.49872	0.00051939	0.046592	chr9	-	ENSMUSG00000049493
Sema4d	0.5078	0.00024173	0.036718	chr13	-	ENSMUSG00000021451
Gpr17	0.55239	3.18e-05	0.013281	chr18	-	ENSMUSG00000052229
Trib1	0.55356	3.3e-05	0.013281	chr15	+	ENSMUSG00000032501
Olfml2b	0.55482	0.00051345	0.046592	chr1	+	ENSMUSG00000038463
Rffl	0.55597	0.00048762	0.045974	chr11	-	ENSMUSG00000020696
Tmcc3	0.55684	0.0003053	0.040654	chr10	+	ENSMUSG00000020023
Evi2a	0.55853	0.00044494	0.045394	chr11	-	ENSMUSG00000078771
Padi2	0.55955	0.00034442	0.042305	chr4	+	ENSMUSG00000028927
Stat1	0.56279	0.00053366	0.04679	chr1	+	ENSMUSG00000026104
Adcy7	0.5687	0.00060273	0.049638	chr8	+	ENSMUSG00000031659
Hn1l	0.57591	0.00055975	0.04753	chr17	-	ENSMUSG00000024165
Slfn2	0.57668	0.00052065	0.046592	chr11	+	ENSMUSG00000072620
Tiparp	0.58043	2.74e-06	0.0046767	chr3	+	ENSMUSG00000034640
Nr4a2	0.58461	0.00041405	0.045284	chr2	-	ENSMUSG00000026826
Tpbg	0.58906	0.0003765	0.043253	chr9	+	ENSMUSG00000035274
Trim17	0.59112	1.69e-05	0.0095532	chr11	+	ENSMUSG00000036964
Myh6	0.60444	0.00036493	0.043136	chr14	-	ENSMUSG00000040752
Cd86	0.60777	0.000236	0.036251	chr16	-	ENSMUSG00000022901
Mid1	0.6303	0.00017344	0.030013	chrX	+	ENSMUSG00000035299
Gadd45a	0.63983	8.43e-05	0.020944	chr6	-	ENSMUSG00000036390
Klhl14	0.63986	0.00012201	0.024895	chr18	-	ENSMUSG00000042514
Cebpd	0.65978	9.07e-05	0.021409	chr16	+	ENSMUSG00000071637
Sla	0.70525	1.08e-05	0.0082016	chr15	-	ENSMUSG00000022372

## Sheet: ISP_LvsVeh_L_up_GOenrich
Enrich_Category	Category	GOID	Description	GeneRatio	BgRatio	pvalue	padj	geneID	geneName	Count
GO	BP	GO:0061564	axon development	1956-08-01	443/15927	0.00014809	0.147426	ENSMUSG00000021451/ENSMUSG00000023915/ENSMUSG00000024304/ENSMUSG00000026826/ENSMUSG00000032064/ENSMUSG00000036580/ENSMUSG00000039361/ENSMUSG00000057329	Sema4d/Tnfrsf21/Cdh2/Nr4a2/Dixdc1/Spg20/Picalm/Bcl2	8
GO	BP	GO:0050770	regulation of axonogenesis	1956-05-01	185/15927	0.000473568	0.147426	ENSMUSG00000021451/ENSMUSG00000024304/ENSMUSG00000032064/ENSMUSG00000036580/ENSMUSG00000039361	Sema4d/Cdh2/Dixdc1/Spg20/Picalm	5
GO	BP	GO:0009791	post-embryonic development	1956-04-01	104/15927	0.00048546	0.147426	ENSMUSG00000026826/ENSMUSG00000034640/ENSMUSG00000057329/ENSMUSG00000064373	Nr4a2/Tiparp/Bcl2/Sepp1	4
GO	BP	GO:0007409	axonogenesis	1956-07-01	403/15927	0.000502013	0.147426	ENSMUSG00000021451/ENSMUSG00000024304/ENSMUSG00000026826/ENSMUSG00000032064/ENSMUSG00000036580/ENSMUSG00000039361/ENSMUSG00000057329	Sema4d/Cdh2/Nr4a2/Dixdc1/Spg20/Picalm/Bcl2	7
GO	BP	GO:0010769	regulation of cell morphogenesis involved in differentiation	1956-06-01	311/15927	0.000754759	0.147426	ENSMUSG00000006134/ENSMUSG00000021451/ENSMUSG00000024304/ENSMUSG00000032064/ENSMUSG00000036580/ENSMUSG00000039361	Crkl/Sema4d/Cdh2/Dixdc1/Spg20/Picalm	6
GO	BP	GO:0021987	cerebral cortex development	1956-04-01	123/15927	0.00091233	0.147426	ENSMUSG00000006134/ENSMUSG00000024304/ENSMUSG00000032064/ENSMUSG00000036402	Crkl/Cdh2/Dixdc1/Gng12	4
GO	BP	GO:0051961	negative regulation of nervous system development	1956-06-01	323/15927	0.00091883	0.147426	ENSMUSG00000021451/ENSMUSG00000023915/ENSMUSG00000026074/ENSMUSG00000032064/ENSMUSG00000036580/ENSMUSG00000039830	Sema4d/Tnfrsf21/Map4k4/Dixdc1/Spg20/Olig2	6
GO	BP	GO:0048638	regulation of developmental growth	1956-06-01	334/15927	0.00109226	0.147426	ENSMUSG00000021451/ENSMUSG00000036580/ENSMUSG00000039361/ENSMUSG00000040752/ENSMUSG00000049493/ENSMUSG00000057329	Sema4d/Spg20/Picalm/Myh6/Pls1/Bcl2	6
GO	BP	GO:0051403	stress-activated MAPK cascade	1956-05-01	229/15927	0.00123737	0.147426	ENSMUSG00000026074/ENSMUSG00000032064/ENSMUSG00000032501/ENSMUSG00000035299/ENSMUSG00000036390	Map4k4/Dixdc1/Trib1/Mid1/Gadd45a	5
GO	BP	GO:0045665	negative regulation of neuron differentiation	1956-05-01	230/15927	0.00126151	0.147426	ENSMUSG00000021451/ENSMUSG00000026074/ENSMUSG00000032064/ENSMUSG00000036580/ENSMUSG00000039830	Sema4d/Map4k4/Dixdc1/Spg20/Olig2	5
GO	BP	GO:0010721	negative regulation of cell development	1956-06-01	348/15927	0.00134826	0.147426	ENSMUSG00000021451/ENSMUSG00000026074/ENSMUSG00000032064/ENSMUSG00000036580/ENSMUSG00000039830/ENSMUSG00000057329	Sema4d/Map4k4/Dixdc1/Spg20/Olig2/Bcl2	6
GO	BP	GO:0014013	regulation of gliogenesis	1956-04-01	143/15927	0.0015935	0.147426	ENSMUSG00000006134/ENSMUSG00000023915/ENSMUSG00000024304/ENSMUSG00000039830	Crkl/Tnfrsf21/Cdh2/Olig2	4
GO	BP	GO:0097091	synaptic vesicle clustering	1956-02-01	17/15927	0.00159636	0.147426	ENSMUSG00000024304/ENSMUSG00000039361	Cdh2/Picalm	2
GO	BP	GO:0050807	regulation of synapse organization	1956-05-01	246/15927	0.00169717	0.147426	ENSMUSG00000006134/ENSMUSG00000021451/ENSMUSG00000024304/ENSMUSG00000035274/ENSMUSG00000039361	Crkl/Sema4d/Cdh2/Tpbg/Picalm	5
GO	BP	GO:0071695	anatomical structure maturation	1956-04-01	151/15927	0.00194487	0.147426	ENSMUSG00000021451/ENSMUSG00000026826/ENSMUSG00000028382/ENSMUSG00000057329	Sema4d/Nr4a2/Ptbp3/Bcl2	4
GO	BP	GO:0050803	regulation of synapse structure or activity	1956-05-01	255/15927	0.00198615	0.147426	ENSMUSG00000006134/ENSMUSG00000021451/ENSMUSG00000024304/ENSMUSG00000035274/ENSMUSG00000039361	Crkl/Sema4d/Cdh2/Tpbg/Picalm	5
GO	BP	GO:0021700	developmental maturation	1956-05-01	258/15927	0.00209004	0.147426	ENSMUSG00000021451/ENSMUSG00000026826/ENSMUSG00000028382/ENSMUSG00000039361/ENSMUSG00000057329	Sema4d/Nr4a2/Ptbp3/Picalm/Bcl2	5
GO	BP	GO:0031098	stress-activated protein kinase signaling cascade	1956-05-01	260/15927	0.00216147	0.147426	ENSMUSG00000026074/ENSMUSG00000032064/ENSMUSG00000032501/ENSMUSG00000035299/ENSMUSG00000036390	Map4k4/Dixdc1/Trib1/Mid1/Gadd45a	5
GO	BP	GO:0048261	negative regulation of receptor-mediated endocytosis	1956-02-01	20/15927	0.00221517	0.147426	ENSMUSG00000039361/ENSMUSG00000041870	Picalm/Ankrd13a	2
GO	BP	GO:0048670	regulation of collateral sprouting	1956-02-01	20/15927	0.00221517	0.147426	ENSMUSG00000021451/ENSMUSG00000036580	Sema4d/Spg20	2
GO	BP	GO:1901626	regulation of postsynaptic membrane organization	1956-02-01	20/15927	0.00221517	0.147426	ENSMUSG00000006134/ENSMUSG00000024304	Crkl/Cdh2	2
GO	BP	GO:0030900	forebrain development	1956-06-01	384/15927	0.00221845	0.147426	ENSMUSG00000006134/ENSMUSG00000024304/ENSMUSG00000026826/ENSMUSG00000032064/ENSMUSG00000036402/ENSMUSG00000039830	Crkl/Cdh2/Nr4a2/Dixdc1/Gng12/Olig2	6
GO	BP	GO:0001558	regulation of cell growth	1956-06-01	393/15927	0.00249065	0.158319	ENSMUSG00000006134/ENSMUSG00000021451/ENSMUSG00000030168/ENSMUSG00000036580/ENSMUSG00000039361/ENSMUSG00000057329	Crkl/Sema4d/Adipor2/Spg20/Picalm/Bcl2	6
GO	BP	GO:0007416	synapse assembly	1956-04-01	169/15927	0.00292514	0.162433	ENSMUSG00000006134/ENSMUSG00000021451/ENSMUSG00000024304/ENSMUSG00000035274	Crkl/Sema4d/Cdh2/Tpbg	4
GO	BP	GO:0097150	neuronal stem cell population maintenance	1956-02-01	23/15927	0.00292981	0.162433	ENSMUSG00000024304/ENSMUSG00000037013	Cdh2/Ss18	2
GO	BP	GO:0010770	positive regulation of cell morphogenesis involved in differentiation	1956-04-01	171/15927	0.00305154	0.162433	ENSMUSG00000006134/ENSMUSG00000021451/ENSMUSG00000032064/ENSMUSG00000039361	Crkl/Sema4d/Dixdc1/Picalm	4
GO	BP	GO:0001783	B cell apoptotic process	1956-02-01	24/15927	0.00318897	0.162433	ENSMUSG00000006134/ENSMUSG00000023915	Crkl/Tnfrsf21	2
GO	BP	GO:0018126	protein hydroxylation	1956-02-01	24/15927	0.00318897	0.162433	ENSMUSG00000019055/ENSMUSG00000019916	Plod1/P4ha1	2
GO	BP	GO:1905475	regulation of protein localization to membrane	1956-04-01	177/15927	0.0034531	0.162433	ENSMUSG00000006134/ENSMUSG00000024304/ENSMUSG00000039361/ENSMUSG00000049493	Crkl/Cdh2/Picalm/Pls1	4
GO	BP	GO:0032102	negative regulation of response to external stimulus	1956-05-01	291/15927	0.00351126	0.162433	ENSMUSG00000021451/ENSMUSG00000028927/ENSMUSG00000031659/ENSMUSG00000032501/ENSMUSG00000052229	Sema4d/Padi2/Adcy7/Trib1/Gpr17	5
GO	BP	GO:0007254	JNK cascade	1956-04-01	179/15927	0.00359458	0.162433	ENSMUSG00000026074/ENSMUSG00000032064/ENSMUSG00000032501/ENSMUSG00000036390	Map4k4/Dixdc1/Trib1/Gadd45a	4
GO	BP	GO:0021543	pallium development	1956-04-01	183/15927	0.00388929	0.162433	ENSMUSG00000006134/ENSMUSG00000024304/ENSMUSG00000032064/ENSMUSG00000036402	Crkl/Cdh2/Dixdc1/Gng12	4
GO	BP	GO:0030308	negative regulation of cell growth	1956-04-01	183/15927	0.00388929	0.162433	ENSMUSG00000021451/ENSMUSG00000030168/ENSMUSG00000036580/ENSMUSG00000057329	Sema4d/Adipor2/Spg20/Bcl2	4
GO	BP	GO:0048639	positive regulation of developmental growth	1956-04-01	184/15927	0.00396545	0.162433	ENSMUSG00000021451/ENSMUSG00000039361/ENSMUSG00000049493/ENSMUSG00000057329	Sema4d/Picalm/Pls1/Bcl2	4
GO	BP	GO:0048668	collateral sprouting	1956-02-01	27/15927	0.00402824	0.162433	ENSMUSG00000021451/ENSMUSG00000036580	Sema4d/Spg20	2
GO	BP	GO:0051443	positive regulation of ubiquitin-protein transferase activity	1956-02-01	27/15927	0.00402824	0.162433	ENSMUSG00000032501/ENSMUSG00000074794	Trib1/Arrdc3	2
GO	BP	GO:0050768	negative regulation of neurogenesis	1956-05-01	302/15927	0.00411083	0.162433	ENSMUSG00000021451/ENSMUSG00000026074/ENSMUSG00000032064/ENSMUSG00000036580/ENSMUSG00000039830	Sema4d/Map4k4/Dixdc1/Spg20/Olig2	5
GO	BP	GO:0050772	positive regulation of axonogenesis	1956-03-01	93/15927	0.00427188	0.16292	ENSMUSG00000021451/ENSMUSG00000032064/ENSMUSG00000039361	Sema4d/Dixdc1/Picalm	3
GO	BP	GO:0040013	negative regulation of locomotion	1956-05-01	306/15927	0.00434603	0.16292	ENSMUSG00000021451/ENSMUSG00000028927/ENSMUSG00000032501/ENSMUSG00000057329/ENSMUSG00000074794	Sema4d/Padi2/Trib1/Bcl2/Arrdc3	5
GO	BP	GO:0042063	gliogenesis	1956-05-01	312/15927	0.00471669	0.172395	ENSMUSG00000006134/ENSMUSG00000023915/ENSMUSG00000024304/ENSMUSG00000039830/ENSMUSG00000052229	Crkl/Tnfrsf21/Cdh2/Olig2/Gpr17	5
GO	BP	GO:0048709	oligodendrocyte differentiation	1956-03-01	103/15927	0.00567985	0.198694	ENSMUSG00000023915/ENSMUSG00000039830/ENSMUSG00000052229	Tnfrsf21/Olig2/Gpr17	3
GO	BP	GO:2001234	negative regulation of apoptotic signaling pathway	1956-04-01	205/15927	0.00580688	0.198694	ENSMUSG00000020696/ENSMUSG00000023150/ENSMUSG00000026826/ENSMUSG00000057329	Rffl/Ivns1abp/Nr4a2/Bcl2	4
GO	BP	GO:0016049	cell growth	1956-06-01	468/15927	0.00584393	0.198694	ENSMUSG00000006134/ENSMUSG00000021451/ENSMUSG00000030168/ENSMUSG00000036580/ENSMUSG00000039361/ENSMUSG00000057329	Crkl/Sema4d/Adipor2/Spg20/Picalm/Bcl2	6
GO	BP	GO:0032872	regulation of stress-activated MAPK cascade	1956-04-01	207/15927	0.00600746	0.199611	ENSMUSG00000026074/ENSMUSG00000032064/ENSMUSG00000035299/ENSMUSG00000036390	Map4k4/Dixdc1/Mid1/Gadd45a	4
GO	BP	GO:0070302	regulation of stress-activated protein kinase signaling cascade	1956-04-01	209/15927	0.00621262	0.201841	ENSMUSG00000026074/ENSMUSG00000032064/ENSMUSG00000035299/ENSMUSG00000036390	Map4k4/Dixdc1/Mid1/Gadd45a	4
GO	BP	GO:0040018	positive regulation of multicellular organism growth	1956-02-01	35/15927	0.00670681	0.209155	ENSMUSG00000049493/ENSMUSG00000057329	Pls1/Bcl2	2
GO	BP	GO:0022604	regulation of cell morphogenesis	1956-06-01	482/15927	0.00672387	0.209155	ENSMUSG00000006134/ENSMUSG00000021451/ENSMUSG00000024304/ENSMUSG00000032064/ENSMUSG00000036580/ENSMUSG00000039361	Crkl/Sema4d/Cdh2/Dixdc1/Spg20/Picalm	6
GO	BP	GO:0022037	metencephalon development	1956-03-01	115/15927	0.00769845	0.23215	ENSMUSG00000006134/ENSMUSG00000032064/ENSMUSG00000057329	Crkl/Dixdc1/Bcl2	3
GO	BP	GO:0010001	glial cell differentiation	1956-04-01	223/15927	0.00778068	0.23215	ENSMUSG00000023915/ENSMUSG00000024304/ENSMUSG00000039830/ENSMUSG00000052229	Tnfrsf21/Cdh2/Olig2/Gpr17	4
GO	BP	GO:0032535	regulation of cellular component size	1956-05-01	360/15927	0.00853368	0.249525	ENSMUSG00000021451/ENSMUSG00000036580/ENSMUSG00000039361/ENSMUSG00000049493/ENSMUSG00000070372	Sema4d/Spg20/Picalm/Pls1/Capza1	5
GO	BP	GO:2001239	regulation of extrinsic apoptotic signaling pathway in absence of ligand	1956-02-01	41/15927	0.00911939	0.261422	ENSMUSG00000032058/ENSMUSG00000057329	Ppp2r1b/Bcl2	2
GO	BP	GO:0001941	postsynaptic membrane organization	1956-02-01	43/15927	0.00999752	0.280112	ENSMUSG00000006134/ENSMUSG00000024304	Crkl/Cdh2	2
GO	BP	GO:2001233	regulation of apoptotic signaling pathway	1956-05-01	376/15927	0.0101797	0.280112	ENSMUSG00000020696/ENSMUSG00000023150/ENSMUSG00000026826/ENSMUSG00000032058/ENSMUSG00000057329	Rffl/Ivns1abp/Nr4a2/Ppp2r1b/Bcl2	5
GO	BP	GO:0048713	regulation of oligodendrocyte differentiation	1956-02-01	45/15927	0.0109117	0.280112	ENSMUSG00000023915/ENSMUSG00000039830	Tnfrsf21/Olig2	2
GO	BP	GO:0045926	negative regulation of growth	1956-04-01	249/15927	0.0113435	0.280112	ENSMUSG00000021451/ENSMUSG00000030168/ENSMUSG00000036580/ENSMUSG00000057329	Sema4d/Adipor2/Spg20/Bcl2	4
GO	BP	GO:0048538	thymus development	1956-02-01	46/15927	0.0113822	0.280112	ENSMUSG00000006134/ENSMUSG00000057329	Crkl/Bcl2	2
GO	BP	GO:0060612	adipose tissue development	1956-02-01	46/15927	0.0113822	0.280112	ENSMUSG00000036580/ENSMUSG00000074794	Spg20/Arrdc3	2
GO	BP	GO:0042552	myelination	1956-03-01	135/15927	0.0119023	0.280112	ENSMUSG00000023915/ENSMUSG00000024304/ENSMUSG00000039830	Tnfrsf21/Cdh2/Olig2	3
GO	BP	GO:0098693	regulation of synaptic vesicle cycle	1956-03-01	135/15927	0.0119023	0.280112	ENSMUSG00000022765/ENSMUSG00000024304/ENSMUSG00000039361	Snap29/Cdh2/Picalm	3
GO	BP	GO:0001933	negative regulation of protein phosphorylation	1956-05-01	393/15927	0.0121559	0.280112	ENSMUSG00000006134/ENSMUSG00000021451/ENSMUSG00000022136/ENSMUSG00000032501/ENSMUSG00000036390	Crkl/Sema4d/Dnajc3/Trib1/Gadd45a	5
GO	BP	GO:0001960	negative regulation of cytokine-mediated signaling pathway	1956-02-01	48/15927	0.0123495	0.280112	ENSMUSG00000020696/ENSMUSG00000028927	Rffl/Padi2	2
GO	BP	GO:0007272	ensheathment of neurons	1956-03-01	137/15927	0.0123823	0.280112	ENSMUSG00000023915/ENSMUSG00000024304/ENSMUSG00000039830	Tnfrsf21/Cdh2/Olig2	3
GO	BP	GO:0008366	axon ensheathment	1956-03-01	137/15927	0.0123823	0.280112	ENSMUSG00000023915/ENSMUSG00000024304/ENSMUSG00000039830	Tnfrsf21/Cdh2/Olig2	3
GO	BP	GO:0031641	regulation of myelination	1956-02-01	49/15927	0.0128462	0.280112	ENSMUSG00000023915/ENSMUSG00000024304	Tnfrsf21/Cdh2	2
GO	BP	GO:0050851	antigen receptor-mediated signaling pathway	1956-03-01	139/15927	0.0128732	0.280112	ENSMUSG00000006134/ENSMUSG00000023915/ENSMUSG00000057329	Crkl/Tnfrsf21/Bcl2	3
GO	BP	GO:2001236	regulation of extrinsic apoptotic signaling pathway	1956-03-01	139/15927	0.0128732	0.280112	ENSMUSG00000020696/ENSMUSG00000032058/ENSMUSG00000057329	Rffl/Ppp2r1b/Bcl2	3
GO	BP	GO:0030199	collagen fibril organization	1956-02-01	50/15927	0.0133516	0.280112	ENSMUSG00000019055/ENSMUSG00000019916	Plod1/P4ha1	2
GO	BP	GO:0042551	neuron maturation	1956-02-01	50/15927	0.0133516	0.280112	ENSMUSG00000026826/ENSMUSG00000057329	Nr4a2/Bcl2	2
GO	BP	GO:0051438	regulation of ubiquitin-protein transferase activity	1956-02-01	50/15927	0.0133516	0.280112	ENSMUSG00000032501/ENSMUSG00000074794	Trib1/Arrdc3	2
GO	BP	GO:0021537	telencephalon development	1956-04-01	263/15927	0.0136365	0.280112	ENSMUSG00000006134/ENSMUSG00000024304/ENSMUSG00000032064/ENSMUSG00000036402	Crkl/Cdh2/Dixdc1/Gng12	4
GO	BP	GO:0048872	homeostasis of number of cells	1956-04-01	263/15927	0.0136365	0.280112	ENSMUSG00000024304/ENSMUSG00000026104/ENSMUSG00000028382/ENSMUSG00000057329	Cdh2/Stat1/Ptbp3/Bcl2	4
GO	BP	GO:0009615	response to virus	1956-04-01	265/15927	0.0139865	0.280112	ENSMUSG00000022901/ENSMUSG00000023150/ENSMUSG00000026104/ENSMUSG00000057329	Cd86/Ivns1abp/Stat1/Bcl2	4
GO	BP	GO:0045927	positive regulation of growth	1956-04-01	265/15927	0.0139865	0.280112	ENSMUSG00000021451/ENSMUSG00000039361/ENSMUSG00000049493/ENSMUSG00000057329	Sema4d/Picalm/Pls1/Bcl2	4
GO	BP	GO:0060761	negative regulation of response to cytokine stimulus	1956-02-01	52/15927	0.0143879	0.283816	ENSMUSG00000020696/ENSMUSG00000028927	Rffl/Padi2	2
GO	BP	GO:0032874	positive regulation of stress-activated MAPK cascade	1956-03-01	146/15927	0.0146788	0.283816	ENSMUSG00000032064/ENSMUSG00000035299/ENSMUSG00000036390	Dixdc1/Mid1/Gadd45a	3
GO	BP	GO:0050922	negative regulation of chemotaxis	1956-02-01	53/15927	0.0149188	0.283816	ENSMUSG00000021451/ENSMUSG00000028927	Sema4d/Padi2	2
GO	BP	GO:0070304	positive regulation of stress-activated protein kinase signaling cascade	1956-03-01	147/15927	0.0149479	0.283816	ENSMUSG00000032064/ENSMUSG00000035299/ENSMUSG00000036390	Dixdc1/Mid1/Gadd45a	3
GO	BP	GO:0030888	regulation of B cell proliferation	1956-02-01	54/15927	0.015458	0.2839	ENSMUSG00000023915/ENSMUSG00000057329	Tnfrsf21/Bcl2	2
GO	BP	GO:0002683	negative regulation of immune system process	1956-05-01	421/15927	0.0159564	0.2839	ENSMUSG00000022901/ENSMUSG00000023915/ENSMUSG00000028927/ENSMUSG00000032501/ENSMUSG00000052229	Cd86/Tnfrsf21/Padi2/Trib1/Gpr17	5
GO	BP	GO:0045806	negative regulation of endocytosis	1956-02-01	55/15927	0.0160055	0.2839	ENSMUSG00000039361/ENSMUSG00000041870	Picalm/Ankrd13a	2
GO	BP	GO:0042326	negative regulation of phosphorylation	1956-05-01	426/15927	0.01671	0.2839	ENSMUSG00000006134/ENSMUSG00000021451/ENSMUSG00000022136/ENSMUSG00000032501/ENSMUSG00000036390	Crkl/Sema4d/Dnajc3/Trib1/Gadd45a	5
GO	BP	GO:0050808	synapse organization	1956-05-01	428/15927	0.017018	0.2839	ENSMUSG00000006134/ENSMUSG00000021451/ENSMUSG00000024304/ENSMUSG00000035274/ENSMUSG00000039361	Crkl/Sema4d/Cdh2/Tpbg/Picalm	5
GO	BP	GO:0030902	hindbrain development	1956-03-01	157/15927	0.0177929	0.2839	ENSMUSG00000006134/ENSMUSG00000032064/ENSMUSG00000057329	Crkl/Dixdc1/Bcl2	3
GO	BP	GO:0048469	cell maturation	1956-03-01	158/15927	0.0180929	0.2839	ENSMUSG00000026826/ENSMUSG00000028382/ENSMUSG00000057329	Nr4a2/Ptbp3/Bcl2	3
GO	BP	GO:2000401	regulation of lymphocyte migration	1956-02-01	59/15927	0.0182773	0.2839	ENSMUSG00000006134/ENSMUSG00000028927	Crkl/Padi2	2
GO	BP	GO:0002757	immune response-activating signal transduction	1956-04-01	288/15927	0.0184267	0.2839	ENSMUSG00000006134/ENSMUSG00000022901/ENSMUSG00000023915/ENSMUSG00000057329	Crkl/Cd86/Tnfrsf21/Bcl2	4
GO	BP	GO:0033209	tumor necrosis factor-mediated signaling pathway	1956-02-01	60/15927	0.0188654	0.2839	ENSMUSG00000020696/ENSMUSG00000026104	Rffl/Stat1	2
GO	BP	GO:0043113	receptor clustering	1956-02-01	60/15927	0.0188654	0.2839	ENSMUSG00000006134/ENSMUSG00000024304	Crkl/Cdh2	2
GO	BP	GO:0010977	negative regulation of neuron projection development	1956-03-01	161/15927	0.0190098	0.2839	ENSMUSG00000021451/ENSMUSG00000026074/ENSMUSG00000036580	Sema4d/Map4k4/Spg20	3
GO	BP	GO:0031102	neuron projection regeneration	1956-02-01	61/15927	0.0194614	0.2839	ENSMUSG00000026074/ENSMUSG00000057329	Map4k4/Bcl2	2
GO	BP	GO:0051271	negative regulation of cellular component movement	1956-04-01	294/15927	0.0197139	0.2839	ENSMUSG00000021451/ENSMUSG00000028927/ENSMUSG00000032501/ENSMUSG00000057329	Sema4d/Padi2/Trib1/Bcl2	4
GO	BP	GO:0048747	muscle fiber development	1956-02-01	62/15927	0.0200653	0.2839	ENSMUSG00000040752/ENSMUSG00000057329	Myh6/Bcl2	2
GO	BP	GO:0050771	negative regulation of axonogenesis	1956-02-01	62/15927	0.0200653	0.2839	ENSMUSG00000021451/ENSMUSG00000036580	Sema4d/Spg20	2
GO	BP	GO:0002429	immune response-activating cell surface receptor signaling pathway	1956-03-01	165/15927	0.020272	0.2839	ENSMUSG00000006134/ENSMUSG00000023915/ENSMUSG00000057329	Crkl/Tnfrsf21/Bcl2	3
GO	BP	GO:0042130	negative regulation of T cell proliferation	1956-02-01	63/15927	0.0206771	0.2839	ENSMUSG00000022901/ENSMUSG00000023915	Cd86/Tnfrsf21	2
GO	BP	GO:0046328	regulation of JNK cascade	1956-03-01	167/15927	0.0209201	0.2839	ENSMUSG00000026074/ENSMUSG00000032064/ENSMUSG00000036390	Map4k4/Dixdc1/Gadd45a	3
GO	BP	GO:0071356	cellular response to tumor necrosis factor	1956-03-01	167/15927	0.0209201	0.2839	ENSMUSG00000020696/ENSMUSG00000023915/ENSMUSG00000026104	Rffl/Tnfrsf21/Stat1	3
GO	BP	GO:0002764	immune response-regulating signaling pathway	1956-04-01	301/15927	0.0212847	0.2839	ENSMUSG00000006134/ENSMUSG00000022901/ENSMUSG00000023915/ENSMUSG00000057329	Crkl/Cd86/Tnfrsf21/Bcl2	4
GO	BP	GO:0021953	central nervous system neuron differentiation	1956-03-01	169/15927	0.0215796	0.2839	ENSMUSG00000006134/ENSMUSG00000026826/ENSMUSG00000039830	Crkl/Nr4a2/Olig2	3
GO	BP	GO:0097479	synaptic vesicle localization	1956-03-01	169/15927	0.0215796	0.2839	ENSMUSG00000022765/ENSMUSG00000024304/ENSMUSG00000039361	Snap29/Cdh2/Picalm	3
GO	BP	GO:0043410	positive regulation of MAPK cascade	1956-05-01	459/15927	0.0222861	0.2839	ENSMUSG00000006134/ENSMUSG00000024304/ENSMUSG00000032064/ENSMUSG00000035299/ENSMUSG00000036390	Crkl/Cdh2/Dixdc1/Mid1/Gadd45a	5
GO	BP	GO:0008625	extrinsic apoptotic signaling pathway via death domain receptors	1956-02-01	66/15927	0.0225585	0.2839	ENSMUSG00000020696/ENSMUSG00000057329	Rffl/Bcl2	2
GO	BP	GO:0030307	positive regulation of cell growth	1956-03-01	175/15927	0.0236261	0.2839	ENSMUSG00000021451/ENSMUSG00000039361/ENSMUSG00000057329	Sema4d/Picalm/Bcl2	3
GO	BP	GO:0030279	negative regulation of ossification	1956-02-01	68/15927	0.0238507	0.2839	ENSMUSG00000021451/ENSMUSG00000057329	Sema4d/Bcl2	2
GO	BP	GO:0038034	signal transduction in absence of ligand	1956-02-01	68/15927	0.0238507	0.2839	ENSMUSG00000032058/ENSMUSG00000057329	Ppp2r1b/Bcl2	2
GO	BP	GO:0097192	extrinsic apoptotic signaling pathway in absence of ligand	1956-02-01	68/15927	0.0238507	0.2839	ENSMUSG00000032058/ENSMUSG00000057329	Ppp2r1b/Bcl2	2
GO	BP	GO:1901880	negative regulation of protein depolymerization	1956-02-01	68/15927	0.0238507	0.2839	ENSMUSG00000035299/ENSMUSG00000070372	Mid1/Capza1	2
GO	BP	GO:0002768	immune response-regulating cell surface receptor signaling pathway	1956-03-01	177/15927	0.0243309	0.2839	ENSMUSG00000006134/ENSMUSG00000023915/ENSMUSG00000057329	Crkl/Tnfrsf21/Bcl2	3
GO	BP	GO:0021536	diencephalon development	1956-02-01	70/15927	0.0251727	0.2839	ENSMUSG00000026826/ENSMUSG00000039830	Nr4a2/Olig2	2
GO	BP	GO:0070227	lymphocyte apoptotic process	1956-02-01	70/15927	0.0251727	0.2839	ENSMUSG00000006134/ENSMUSG00000023915	Crkl/Tnfrsf21	2
GO	BP	GO:0009755	hormone-mediated signaling pathway	1956-03-01	181/15927	0.0257748	0.2839	ENSMUSG00000026826/ENSMUSG00000028927/ENSMUSG00000030168	Nr4a2/Padi2/Adipor2	3
GO	BP	GO:1901605	alpha-amino acid metabolic process	1956-03-01	182/15927	0.0261428	0.2839	ENSMUSG00000019055/ENSMUSG00000019916/ENSMUSG00000031700	Plod1/P4ha1/Gpt2	3
GO	BP	GO:0040014	regulation of multicellular organism growth	1956-02-01	72/15927	0.0265241	0.2839	ENSMUSG00000049493/ENSMUSG00000057329	Pls1/Bcl2	2
GO	BP	GO:0042100	B cell proliferation	1956-02-01	72/15927	0.0265241	0.2839	ENSMUSG00000023915/ENSMUSG00000057329	Tnfrsf21/Bcl2	2
GO	BP	GO:0051965	positive regulation of synapse assembly	1956-02-01	72/15927	0.0265241	0.2839	ENSMUSG00000021451/ENSMUSG00000035274	Sema4d/Tpbg	2
GO	BP	GO:0051051	negative regulation of transport	1956-05-01	482/15927	0.0268181	0.2839	ENSMUSG00000023915/ENSMUSG00000026074/ENSMUSG00000039361/ENSMUSG00000041870/ENSMUSG00000057329	Tnfrsf21/Map4k4/Picalm/Ankrd13a/Bcl2	5
GO	BP	GO:0032945	negative regulation of mononuclear cell proliferation	1956-02-01	73/15927	0.0272107	0.2839	ENSMUSG00000022901/ENSMUSG00000023915	Cd86/Tnfrsf21	2
GO	BP	GO:0050672	negative regulation of lymphocyte proliferation	1956-02-01	73/15927	0.0272107	0.2839	ENSMUSG00000022901/ENSMUSG00000023915	Cd86/Tnfrsf21	2
GO	BP	GO:0001655	urogenital system development	1956-04-01	325/15927	0.0272463	0.2839	ENSMUSG00000006134/ENSMUSG00000026104/ENSMUSG00000034640/ENSMUSG00000057329	Crkl/Stat1/Tiparp/Bcl2	4
GO	BP	GO:0034612	response to tumor necrosis factor	1956-03-01	185/15927	0.027264	0.2839	ENSMUSG00000020696/ENSMUSG00000023915/ENSMUSG00000026104	Rffl/Tnfrsf21/Stat1	3
GO	BP	GO:0043242	negative regulation of protein complex disassembly	1956-02-01	74/15927	0.0279044	0.2839	ENSMUSG00000035299/ENSMUSG00000070372	Mid1/Capza1	2
GO	BP	GO:0030278	regulation of ossification	1956-03-01	187/15927	0.0280256	0.2839	ENSMUSG00000021451/ENSMUSG00000057329/ENSMUSG00000071637	Sema4d/Bcl2/Cebpd	3
GO	BP	GO:0019221	cytokine-mediated signaling pathway	1956-04-01	332/15927	0.0291561	0.2839	ENSMUSG00000020696/ENSMUSG00000026104/ENSMUSG00000028927/ENSMUSG00000030168	Rffl/Stat1/Padi2/Adipor2	4
GO	BP	GO:1902532	negative regulation of intracellular signal transduction	1956-05-01	493/15927	0.0291806	0.2839	ENSMUSG00000020696/ENSMUSG00000023150/ENSMUSG00000026104/ENSMUSG00000057329/ENSMUSG00000074794	Rffl/Ivns1abp/Stat1/Bcl2/Arrdc3	5
GO	BP	GO:0022411	cellular component disassembly	1956-04-01	334/15927	0.0297161	0.2839	ENSMUSG00000022765/ENSMUSG00000028927/ENSMUSG00000035299/ENSMUSG00000070372	Snap29/Padi2/Mid1/Capza1	4
GO	BP	GO:1903827	regulation of cellular protein localization	1956-05-01	496/15927	0.0298473	0.2839	ENSMUSG00000006134/ENSMUSG00000024304/ENSMUSG00000039361/ENSMUSG00000041870/ENSMUSG00000049493	Crkl/Cdh2/Picalm/Ankrd13a/Pls1	5
GO	BP	GO:0014031	mesenchymal cell development	1956-02-01	77/15927	0.030028	0.2839	ENSMUSG00000021451/ENSMUSG00000057329	Sema4d/Bcl2	2
GO	BP	GO:0070664	negative regulation of leukocyte proliferation	1956-02-01	77/15927	0.030028	0.2839	ENSMUSG00000022901/ENSMUSG00000023915	Cd86/Tnfrsf21	2
GO	BP	GO:0090066	regulation of anatomical structure size	1956-05-01	498/15927	0.0302971	0.2839	ENSMUSG00000021451/ENSMUSG00000036580/ENSMUSG00000039361/ENSMUSG00000049493/ENSMUSG00000070372	Sema4d/Spg20/Picalm/Pls1/Capza1	5
GO	BP	GO:0050670	regulation of lymphocyte proliferation	1956-03-01	193/15927	0.0303784	0.2839	ENSMUSG00000022901/ENSMUSG00000023915/ENSMUSG00000057329	Cd86/Tnfrsf21/Bcl2	3
GO	BP	GO:0051881	regulation of mitochondrial membrane potential	1956-02-01	78/15927	0.0307498	0.2839	ENSMUSG00000036580/ENSMUSG00000057329	Spg20/Bcl2	2
GO	BP	GO:0031345	negative regulation of cell projection organization	1956-03-01	195/15927	0.0311853	0.2839	ENSMUSG00000021451/ENSMUSG00000026074/ENSMUSG00000036580	Sema4d/Map4k4/Spg20	3
GO	BP	GO:0031396	regulation of protein ubiquitination	1956-03-01	195/15927	0.0311853	0.2839	ENSMUSG00000023150/ENSMUSG00000032501/ENSMUSG00000074794	Ivns1abp/Trib1/Arrdc3	3
GO	BP	GO:0032944	regulation of mononuclear cell proliferation	1956-03-01	195/15927	0.0311853	0.2839	ENSMUSG00000022901/ENSMUSG00000023915/ENSMUSG00000057329	Cd86/Tnfrsf21/Bcl2	3
GO	BP	GO:0043547	positive regulation of GTPase activity	1956-04-01	341/15927	0.0317265	0.2839	ENSMUSG00000006134/ENSMUSG00000021451/ENSMUSG00000039361/ENSMUSG00000055013	Crkl/Sema4d/Picalm/Agap1	4
GO	BP	GO:0021954	central nervous system neuron development	1956-02-01	80/15927	0.032214	0.2839	ENSMUSG00000006134/ENSMUSG00000026826	Crkl/Nr4a2	2
GO	BP	GO:0032984	protein-containing complex disassembly	1956-03-01	198/15927	0.0324167	0.2839	ENSMUSG00000022765/ENSMUSG00000035299/ENSMUSG00000070372	Snap29/Mid1/Capza1	3
GO	BP	GO:0006469	negative regulation of protein kinase activity	1956-03-01	199/15927	0.0328328	0.2839	ENSMUSG00000022136/ENSMUSG00000032501/ENSMUSG00000036390	Dnajc3/Trib1/Gadd45a	3
GO	BP	GO:1901879	regulation of protein depolymerization	1956-02-01	81/15927	0.0329563	0.2839	ENSMUSG00000035299/ENSMUSG00000070372	Mid1/Capza1	2
GO	BP	GO:2001237	negative regulation of extrinsic apoptotic signaling pathway	1956-02-01	81/15927	0.0329563	0.2839	ENSMUSG00000020696/ENSMUSG00000057329	Rffl/Bcl2	2
GO	BP	GO:0097191	extrinsic apoptotic signaling pathway	1956-03-01	200/15927	0.0332517	0.2839	ENSMUSG00000020696/ENSMUSG00000032058/ENSMUSG00000057329	Rffl/Ppp2r1b/Bcl2	3
GO	BP	GO:0051607	defense response to virus	1956-03-01	201/15927	0.0336734	0.2839	ENSMUSG00000022901/ENSMUSG00000026104/ENSMUSG00000057329	Cd86/Stat1/Bcl2	3
GO	BP	GO:0014910	regulation of smooth muscle cell migration	1956-02-01	82/15927	0.0337053	0.2839	ENSMUSG00000032501/ENSMUSG00000057329	Trib1/Bcl2	2
GO	BP	GO:0070663	regulation of leukocyte proliferation	1956-03-01	203/15927	0.0345252	0.2839	ENSMUSG00000022901/ENSMUSG00000023915/ENSMUSG00000057329	Cd86/Tnfrsf21/Bcl2	3
GO	BP	GO:0002664	regulation of T cell tolerance induction	1956-01-01	10/15927	0.0346189	0.2839	ENSMUSG00000022901	Cd86	1
GO	BP	GO:0021548	pons development	1956-01-01	10/15927	0.0346189	0.2839	ENSMUSG00000057329	Bcl2	1
GO	BP	GO:0034975	protein folding in endoplasmic reticulum	1956-01-01	10/15927	0.0346189	0.2839	ENSMUSG00000022136	Dnajc3	1
GO	BP	GO:0043249	erythrocyte maturation	1956-01-01	10/15927	0.0346189	0.2839	ENSMUSG00000028382	Ptbp3	1
GO	BP	GO:0061042	vascular wound healing	1956-01-01	10/15927	0.0346189	0.2839	ENSMUSG00000030168	Adipor2	1
GO	BP	GO:0072608	interleukin-10 secretion	1956-01-01	10/15927	0.0346189	0.2839	ENSMUSG00000023915	Tnfrsf21	1
GO	BP	GO:0072683	T cell extravasation	1956-01-01	10/15927	0.0346189	0.2839	ENSMUSG00000006134	Crkl	1
GO	BP	GO:0097119	postsynaptic density protein 95 clustering	1956-01-01	10/15927	0.0346189	0.2839	ENSMUSG00000024304	Cdh2	1
GO	BP	GO:1905245	regulation of aspartic-type peptidase activity	1956-01-01	10/15927	0.0346189	0.2839	ENSMUSG00000039361	Picalm	1
GO	BP	GO:0030522	intracellular receptor signaling pathway	1956-03-01	204/15927	0.0349553	0.2839	ENSMUSG00000006134/ENSMUSG00000026826/ENSMUSG00000028927	Crkl/Nr4a2/Padi2	3
GO	BP	GO:0099504	synaptic vesicle cycle	1956-03-01	204/15927	0.0349553	0.2839	ENSMUSG00000022765/ENSMUSG00000024304/ENSMUSG00000039361	Snap29/Cdh2/Picalm	3
GO	BP	GO:0002253	activation of immune response	1956-04-01	354/15927	0.0356696	0.2839	ENSMUSG00000006134/ENSMUSG00000022901/ENSMUSG00000023915/ENSMUSG00000057329	Crkl/Cd86/Tnfrsf21/Bcl2	4
GO	BP	GO:0043588	skin development	1956-03-01	206/15927	0.0358239	0.2839	ENSMUSG00000040606/ENSMUSG00000057329/ENSMUSG00000074794	Kazn/Bcl2/Arrdc3	3
GO	BP	GO:0033555	multicellular organismal response to stress	1956-02-01	85/15927	0.0359921	0.2839	ENSMUSG00000026826/ENSMUSG00000057329	Nr4a2/Bcl2	2
GO	BP	GO:0045639	positive regulation of myeloid cell differentiation	1956-02-01	85/15927	0.0359921	0.2839	ENSMUSG00000026104/ENSMUSG00000032501	Stat1/Trib1	2
GO	BP	GO:0042113	B cell activation	1956-03-01	208/15927	0.0367036	0.2839	ENSMUSG00000022901/ENSMUSG00000023915/ENSMUSG00000057329	Cd86/Tnfrsf21/Bcl2	3
GO	BP	GO:0045685	regulation of glial cell differentiation	1956-02-01	86/15927	0.0367674	0.2839	ENSMUSG00000023915/ENSMUSG00000039830	Tnfrsf21/Olig2	2
GO	BP	GO:0061326	renal tubule development	1956-02-01	86/15927	0.0367674	0.2839	ENSMUSG00000026104/ENSMUSG00000057329	Stat1/Bcl2	2
GO	BP	GO:0007626	locomotory behavior	1956-03-01	209/15927	0.0371476	0.2839	ENSMUSG00000026826/ENSMUSG00000064373/ENSMUSG00000074794	Nr4a2/Sepp1/Arrdc3	3
GO	BP	GO:0014015	positive regulation of gliogenesis	1956-02-01	87/15927	0.0375492	0.2839	ENSMUSG00000006134/ENSMUSG00000039830	Crkl/Olig2	2
GO	BP	GO:0006171	cAMP biosynthetic process	1956-01-01	11/15927	0.0380154	0.2839	ENSMUSG00000031659	Adcy7	1
GO	BP	GO:0009301	snRNA transcription	1956-01-01	11/15927	0.0380154	0.2839	ENSMUSG00000001542	Ell2	1
GO	BP	GO:0010998	regulation of translational initiation by eIF2 alpha phosphorylation	1956-01-01	11/15927	0.0380154	0.2839	ENSMUSG00000022136	Dnajc3	1
GO	BP	GO:0016188	synaptic vesicle maturation	1956-01-01	11/15927	0.0380154	0.2839	ENSMUSG00000039361	Picalm	1
GO	BP	GO:0019471	4-hydroxyproline metabolic process	1956-01-01	11/15927	0.0380154	0.2839	ENSMUSG00000019916	P4ha1	1
GO	BP	GO:0032536	regulation of cell projection size	1956-01-01	11/15927	0.0380154	0.2839	ENSMUSG00000049493	Pls1	1
GO	BP	GO:0043497	regulation of protein heterodimerization activity	1956-01-01	11/15927	0.0380154	0.2839	ENSMUSG00000057329	Bcl2	1
GO	BP	GO:0070213	protein auto-ADP-ribosylation	1956-01-01	11/15927	0.0380154	0.2839	ENSMUSG00000034640	Tiparp	1
GO	BP	GO:1900244	positive regulation of synaptic vesicle endocytosis	1956-01-01	11/15927	0.0380154	0.2839	ENSMUSG00000039361	Picalm	1
GO	BP	GO:1903977	positive regulation of glial cell migration	1956-01-01	11/15927	0.0380154	0.2839	ENSMUSG00000006134	Crkl	1
GO	BP	GO:1904862	inhibitory synapse assembly	1956-01-01	11/15927	0.0380154	0.2839	ENSMUSG00000021451	Sema4d	1
GO	BP	GO:0014909	smooth muscle cell migration	1956-02-01	88/15927	0.0383374	0.2839	ENSMUSG00000032501/ENSMUSG00000057329	Trib1/Bcl2	2
GO	BP	GO:0018958	phenol-containing compound metabolic process	1956-02-01	88/15927	0.0383374	0.2839	ENSMUSG00000026826/ENSMUSG00000057329	Nr4a2/Bcl2	2
GO	BP	GO:0072676	lymphocyte migration	1956-02-01	88/15927	0.0383374	0.2839	ENSMUSG00000006134/ENSMUSG00000028927	Crkl/Padi2	2
GO	BP	GO:2001243	negative regulation of intrinsic apoptotic signaling pathway	1956-02-01	89/15927	0.0391319	0.2839	ENSMUSG00000023150/ENSMUSG00000057329	Ivns1abp/Bcl2	2
GO	BP	GO:0008406	gonad development	1956-03-01	216/15927	0.0403336	0.2839	ENSMUSG00000006134/ENSMUSG00000034640/ENSMUSG00000057329	Crkl/Tiparp/Bcl2	3
GO	BP	GO:0010771	negative regulation of cell morphogenesis involved in differentiation	1956-02-01	91/15927	0.0407398	0.2839	ENSMUSG00000021451/ENSMUSG00000036580	Sema4d/Spg20	2
GO	BP	GO:0033673	negative regulation of kinase activity	1956-03-01	217/15927	0.0407997	0.2839	ENSMUSG00000022136/ENSMUSG00000032501/ENSMUSG00000036390	Dnajc3/Trib1/Gadd45a	3
GO	BP	GO:0070997	neuron death	1956-04-01	371/15927	0.0412395	0.2839	ENSMUSG00000023915/ENSMUSG00000026826/ENSMUSG00000039361/ENSMUSG00000057329	Tnfrsf21/Nr4a2/Picalm/Bcl2	4
GO	BP	GO:0000185	activation of MAPKKK activity	1956-01-01	12/15927	0.0414001	0.2839	ENSMUSG00000036390	Gadd45a	1
GO	BP	GO:0002091	negative regulation of receptor internalization	1956-01-01	12/15927	0.0414001	0.2839	ENSMUSG00000041870	Ankrd13a	1
GO	BP	GO:0002517	T cell tolerance induction	1956-01-01	12/15927	0.0414001	0.2839	ENSMUSG00000022901	Cd86	1
GO	BP	GO:0002862	negative regulation of inflammatory response to antigenic stimulus	1956-01-01	12/15927	0.0414001	0.2839	ENSMUSG00000052229	Gpr17	1
GO	BP	GO:0021794	thalamus development	1956-01-01	12/15927	0.0414001	0.2839	ENSMUSG00000039830	Olig2	1
GO	BP	GO:0031987	locomotion involved in locomotory behavior	1956-01-01	12/15927	0.0414001	0.2839	ENSMUSG00000074794	Arrdc3	1
GO	BP	GO:0034214	protein hexamerization	1956-01-01	12/15927	0.0414001	0.2839	ENSMUSG00000053907	Mat2a	1
GO	BP	GO:0043558	regulation of translational initiation in response to stress	1956-01-01	12/15927	0.0414001	0.2839	ENSMUSG00000022136	Dnajc3	1
GO	BP	GO:0060019	radial glial cell differentiation	1956-01-01	12/15927	0.0414001	0.2839	ENSMUSG00000024304	Cdh2	1
GO	BP	GO:0070444	oligodendrocyte progenitor proliferation	1956-01-01	12/15927	0.0414001	0.2839	ENSMUSG00000024304	Cdh2	1
GO	BP	GO:0070445	regulation of oligodendrocyte progenitor proliferation	1956-01-01	12/15927	0.0414001	0.2839	ENSMUSG00000024304	Cdh2	1
GO	BP	GO:0106072	negative regulation of adenylate cyclase-activating G protein-coupled receptor signaling pathway	1956-01-01	12/15927	0.0414001	0.2839	ENSMUSG00000074794	Arrdc3	1
GO	BP	GO:1900118	negative regulation of execution phase of apoptosis	1956-01-01	12/15927	0.0414001	0.2839	ENSMUSG00000020696	Rffl	1
GO	BP	GO:1904396	regulation of neuromuscular junction development	1956-01-01	12/15927	0.0414001	0.2839	ENSMUSG00000006134	Crkl	1
GO	BP	GO:2000009	negative regulation of protein localization to cell surface	1956-01-01	12/15927	0.0414001	0.2839	ENSMUSG00000039361	Picalm	1
GO	BP	GO:2000402	negative regulation of lymphocyte migration	1956-01-01	12/15927	0.0414001	0.2839	ENSMUSG00000028927	Padi2	1
GO	BP	GO:0045137	development of primary sexual characteristics	1956-03-01	222/15927	0.0431717	0.2839	ENSMUSG00000006134/ENSMUSG00000034640/ENSMUSG00000057329	Crkl/Tiparp/Bcl2	3
GO	BP	GO:1903320	regulation of protein modification by small protein conjugation or removal	1956-03-01	222/15927	0.0431717	0.2839	ENSMUSG00000023150/ENSMUSG00000032501/ENSMUSG00000074794	Ivns1abp/Trib1/Arrdc3	3
GO	BP	GO:0006000	fructose metabolic process	1956-01-01	13/15927	0.0447731	0.2839	ENSMUSG00000026773	Pfkfb3	1
GO	BP	GO:0007512	adult heart development	1956-01-01	13/15927	0.0447731	0.2839	ENSMUSG00000040752	Myh6	1
GO	BP	GO:0010269	response to selenium ion	1956-01-01	13/15927	0.0447731	0.2839	ENSMUSG00000064373	Sepp1	1
GO	BP	GO:0019511	peptidyl-proline hydroxylation	1956-01-01	13/15927	0.0447731	0.2839	ENSMUSG00000019916	P4ha1	1
GO	BP	GO:0031650	regulation of heat generation	1956-01-01	13/15927	0.0447731	0.2839	ENSMUSG00000074794	Arrdc3	1
GO	BP	GO:0032530	regulation of microvillus organization	1956-01-01	13/15927	0.0447731	0.2839	ENSMUSG00000049493	Pls1	1
GO	BP	GO:0035721	intraciliary retrograde transport	1956-01-01	13/15927	0.0447731	0.2839	ENSMUSG00000009828	Ick	1
GO	BP	GO:0045651	positive regulation of macrophage differentiation	1956-01-01	13/15927	0.0447731	0.2839	ENSMUSG00000032501	Trib1	1
GO	BP	GO:0048672	positive regulation of collateral sprouting	1956-01-01	13/15927	0.0447731	0.2839	ENSMUSG00000021451	Sema4d	1
GO	BP	GO:0071340	skeletal muscle acetylcholine-gated channel clustering	1956-01-01	13/15927	0.0447731	0.2839	ENSMUSG00000006134	Crkl	1
GO	BP	GO:1903423	positive regulation of synaptic vesicle recycling	1956-01-01	13/15927	0.0447731	0.2839	ENSMUSG00000039361	Picalm	1
GO	BP	GO:1905048	regulation of metallopeptidase activity	1956-01-01	13/15927	0.0447731	0.2839	ENSMUSG00000039361	Picalm	1
GO	BP	GO:1905666	regulation of protein localization to endosome	1956-01-01	13/15927	0.0447731	0.2839	ENSMUSG00000041870	Ankrd13a	1
GO	BP	GO:2001241	positive regulation of extrinsic apoptotic signaling pathway in absence of ligand	1956-01-01	13/15927	0.0447731	0.2839	ENSMUSG00000032058	Ppp2r1b	1
GO	BP	GO:0050852	T cell receptor signaling pathway	1956-02-01	99/15927	0.0474145	0.2839	ENSMUSG00000006134/ENSMUSG00000023915	Crkl/Tnfrsf21	2
GO	BP	GO:0008544	epidermis development	1956-03-01	231/15927	0.0476129	0.2839	ENSMUSG00000019055/ENSMUSG00000040606/ENSMUSG00000057329	Plod1/Kazn/Bcl2	3
GO	BP	GO:0010804	negative regulation of tumor necrosis factor-mediated signaling pathway	1956-01-01	14/15927	0.0481345	0.2839	ENSMUSG00000020696	Rffl	1
GO	BP	GO:0014041	regulation of neuron maturation	1956-01-01	14/15927	0.0481345	0.2839	ENSMUSG00000057329	Bcl2	1
GO	BP	GO:0021781	glial cell fate commitment	1956-01-01	14/15927	0.0481345	0.2839	ENSMUSG00000039830	Olig2	1
GO	BP	GO:0061430	bone trabecula morphogenesis	1956-01-01	14/15927	0.0481345	0.2839	ENSMUSG00000021451	Sema4d	1
GO	BP	GO:0070486	leukocyte aggregation	1956-01-01	14/15927	0.0481345	0.2839	ENSMUSG00000021451	Sema4d	1
GO	BP	GO:0071361	cellular response to ethanol	1956-01-01	14/15927	0.0481345	0.2839	ENSMUSG00000031659	Adcy7	1
GO	BP	GO:0071850	mitotic cell cycle arrest	1956-01-01	14/15927	0.0481345	0.2839	ENSMUSG00000036390	Gadd45a	1
GO	BP	GO:1900016	negative regulation of cytokine production involved in inflammatory response	1956-01-01	14/15927	0.0481345	0.2839	ENSMUSG00000031659	Adcy7	1
GO	BP	GO:0030198	extracellular matrix organization	1956-03-01	233/15927	0.0486295	0.2839	ENSMUSG00000019055/ENSMUSG00000019916/ENSMUSG00000038463	Plod1/P4ha1/Olfml2b	3
GO	BP	GO:0014812	muscle cell migration	1956-02-01	101/15927	0.049142	0.2839	ENSMUSG00000032501/ENSMUSG00000057329	Trib1/Bcl2	2
GO	BP	GO:1903076	regulation of protein localization to plasma membrane	1956-02-01	101/15927	0.049142	0.2839	ENSMUSG00000039361/ENSMUSG00000049493	Picalm/Pls1	2
GO	BP	GO:0016050	vesicle organization	1956-03-01	235/15927	0.0496568	0.2839	ENSMUSG00000022765/ENSMUSG00000039361/ENSMUSG00000057329	Snap29/Picalm/Bcl2	3
GO	BP	GO:0050868	negative regulation of T cell activation	1956-02-01	103/15927	0.0508922	0.2839	ENSMUSG00000022901/ENSMUSG00000023915	Cd86/Tnfrsf21	2
GO	BP	GO:0010623	programmed cell death involved in cell development	1956-01-01	15/15927	0.0514842	0.2839	ENSMUSG00000057329	Bcl2	1
GO	BP	GO:0030889	negative regulation of B cell proliferation	1956-01-01	15/15927	0.0514842	0.2839	ENSMUSG00000023915	Tnfrsf21	1
GO	BP	GO:0032693	negative regulation of interleukin-10 production	1956-01-01	15/15927	0.0514842	0.2839	ENSMUSG00000023915	Tnfrsf21	1
GO	BP	GO:0035459	cargo loading into vesicle	1956-01-01	15/15927	0.0514842	0.2839	ENSMUSG00000039361	Picalm	1
GO	BP	GO:0042416	dopamine biosynthetic process	1956-01-01	15/15927	0.0514842	0.2839	ENSMUSG00000026826	Nr4a2	1
GO	BP	GO:0042454	ribonucleoside catabolic process	1956-01-01	15/15927	0.0514842	0.2839	ENSMUSG00000023961	Enpp4	1
GO	BP	GO:0043374	CD8-positive, alpha-beta T cell differentiation	1956-01-01	15/15927	0.0514842	0.2839	ENSMUSG00000057329	Bcl2	1
GO	BP	GO:0048070	regulation of developmental pigmentation	1956-01-01	15/15927	0.0514842	0.2839	ENSMUSG00000057329	Bcl2	1
GO	BP	GO:0048753	pigment granule organization	1956-01-01	15/15927	0.0514842	0.2839	ENSMUSG00000057329	Bcl2	1
GO	BP	GO:0061179	negative regulation of insulin secretion involved in cellular response to glucose stimulus	1956-01-01	15/15927	0.0514842	0.2839	ENSMUSG00000026074	Map4k4	1
GO	BP	GO:0070571	negative regulation of neuron projection regeneration	1956-01-01	15/15927	0.0514842	0.2839	ENSMUSG00000026074	Map4k4	1
GO	BP	GO:0071285	cellular response to lithium ion	1956-01-01	15/15927	0.0514842	0.2839	ENSMUSG00000031659	Adcy7	1
GO	BP	GO:0106070	regulation of adenylate cyclase-activating G protein-coupled receptor signaling pathway	1956-01-01	15/15927	0.0514842	0.2839	ENSMUSG00000074794	Arrdc3	1
GO	BP	GO:2000811	negative regulation of anoikis	1956-01-01	15/15927	0.0514842	0.2839	ENSMUSG00000057329	Bcl2	1
GO	BP	GO:0001959	regulation of cytokine-mediated signaling pathway	1956-02-01	104/15927	0.0517757	0.2839	ENSMUSG00000020696/ENSMUSG00000028927	Rffl/Padi2	2
GO	BP	GO:0060560	developmental growth involved in morphogenesis	1956-03-01	240/15927	0.0522716	0.2839	ENSMUSG00000021451/ENSMUSG00000036580/ENSMUSG00000039361	Sema4d/Spg20/Picalm	3
GO	BP	GO:0043244	regulation of protein complex disassembly	1956-02-01	105/15927	0.0526647	0.2839	ENSMUSG00000035299/ENSMUSG00000070372	Mid1/Capza1	2
GO	BP	GO:0048259	regulation of receptor-mediated endocytosis	1956-02-01	105/15927	0.0526647	0.2839	ENSMUSG00000039361/ENSMUSG00000041870	Picalm/Ankrd13a	2
GO	BP	GO:0071887	leukocyte apoptotic process	1956-02-01	105/15927	0.0526647	0.2839	ENSMUSG00000006134/ENSMUSG00000023915	Crkl/Tnfrsf21	2
GO	BP	GO:0048588	developmental cell growth	1956-03-01	241/15927	0.0528025	0.2839	ENSMUSG00000021451/ENSMUSG00000036580/ENSMUSG00000039361	Sema4d/Spg20/Picalm	3
GO	BP	GO:0021549	cerebellum development	1956-02-01	107/15927	0.0544591	0.2839	ENSMUSG00000006134/ENSMUSG00000032064	Crkl/Dixdc1	2
GO	BP	GO:0030218	erythrocyte differentiation	1956-02-01	107/15927	0.0544591	0.2839	ENSMUSG00000026104/ENSMUSG00000028382	Stat1/Ptbp3	2
GO	BP	GO:0043087	regulation of GTPase activity	1956-04-01	407/15927	0.0545874	0.2839	ENSMUSG00000006134/ENSMUSG00000021451/ENSMUSG00000039361/ENSMUSG00000055013	Crkl/Sema4d/Picalm/Agap1	4
GO	BP	GO:0002689	negative regulation of leukocyte chemotaxis	1956-01-01	16/15927	0.0548224	0.2839	ENSMUSG00000028927	Padi2	1
GO	BP	GO:0006103	2-oxoglutarate metabolic process	1956-01-01	16/15927	0.0548224	0.2839	ENSMUSG00000031700	Gpt2	1
GO	BP	GO:0010523	negative regulation of calcium ion transport into cytosol	1956-01-01	16/15927	0.0548224	0.2839	ENSMUSG00000057329	Bcl2	1
GO	BP	GO:0030852	regulation of granulocyte differentiation	1956-01-01	16/15927	0.0548224	0.2839	ENSMUSG00000032501	Trib1	1
GO	BP	GO:0031424	keratinization	1956-01-01	16/15927	0.0548224	0.2839	ENSMUSG00000040606	Kazn	1
GO	BP	GO:0031498	chromatin disassembly	1956-01-01	16/15927	0.0548224	0.2839	ENSMUSG00000028927	Padi2	1
GO	BP	GO:0031664	regulation of lipopolysaccharide-mediated signaling pathway	1956-01-01	16/15927	0.0548224	0.2839	ENSMUSG00000032501	Trib1	1
GO	BP	GO:0032674	regulation of interleukin-5 production	1956-01-01	16/15927	0.0548224	0.2839	ENSMUSG00000023915	Tnfrsf21	1
GO	BP	GO:0033033	negative regulation of myeloid cell apoptotic process	1956-01-01	16/15927	0.0548224	0.2839	ENSMUSG00000057329	Bcl2	1
GO	BP	GO:0034389	lipid droplet organization	1956-01-01	16/15927	0.0548224	0.2839	ENSMUSG00000036580	Spg20	1
GO	BP	GO:0043555	regulation of translation in response to stress	1956-01-01	16/15927	0.0548224	0.2839	ENSMUSG00000022136	Dnajc3	1
GO	BP	GO:0048739	cardiac muscle fiber development	1956-01-01	16/15927	0.0548224	0.2839	ENSMUSG00000040752	Myh6	1
GO	BP	GO:1902004	positive regulation of amyloid-beta formation	1956-01-01	16/15927	0.0548224	0.2839	ENSMUSG00000039361	Picalm	1
GO	BP	GO:1902992	negative regulation of amyloid precursor protein catabolic process	1956-01-01	16/15927	0.0548224	0.2839	ENSMUSG00000039361	Picalm	1
GO	BP	GO:0008585	female gonad development	1956-02-01	108/15927	0.0553645	0.2839	ENSMUSG00000034640/ENSMUSG00000057329	Tiparp/Bcl2	2
GO	BP	GO:0051261	protein depolymerization	1956-02-01	108/15927	0.0553645	0.2839	ENSMUSG00000035299/ENSMUSG00000070372	Mid1/Capza1	2
GO	BP	GO:0051348	negative regulation of transferase activity	1956-03-01	246/15927	0.0554964	0.2839	ENSMUSG00000022136/ENSMUSG00000032501/ENSMUSG00000036390	Dnajc3/Trib1/Gadd45a	3
GO	BP	GO:0006520	cellular amino acid metabolic process	1956-03-01	247/15927	0.056043	0.2839	ENSMUSG00000019055/ENSMUSG00000019916/ENSMUSG00000031700	Plod1/P4ha1/Gpt2	3
GO	BP	GO:0007189	adenylate cyclase-activating G protein-coupled receptor signaling pathway	1956-02-01	109/15927	0.0562751	0.2839	ENSMUSG00000031659/ENSMUSG00000074794	Adcy7/Arrdc3	2
GO	BP	GO:0030336	negative regulation of cell migration	1956-03-01	248/15927	0.0565922	0.2839	ENSMUSG00000028927/ENSMUSG00000032501/ENSMUSG00000057329	Padi2/Trib1/Bcl2	3
GO	BP	GO:0046651	lymphocyte proliferation	1956-03-01	248/15927	0.0565922	0.2839	ENSMUSG00000022901/ENSMUSG00000023915/ENSMUSG00000057329	Cd86/Tnfrsf21/Bcl2	3
GO	BP	GO:0031398	positive regulation of protein ubiquitination	1956-02-01	110/15927	0.0571911	0.2839	ENSMUSG00000032501/ENSMUSG00000074794	Trib1/Arrdc3	2
GO	BP	GO:0051963	regulation of synapse assembly	1956-02-01	110/15927	0.0571911	0.2839	ENSMUSG00000021451/ENSMUSG00000035274	Sema4d/Tpbg	2
GO	BP	GO:0032943	mononuclear cell proliferation	1956-03-01	250/15927	0.0576984	0.2839	ENSMUSG00000022901/ENSMUSG00000023915/ENSMUSG00000057329	Cd86/Tnfrsf21/Bcl2	3
GO	BP	GO:0048640	negative regulation of developmental growth	1956-02-01	111/15927	0.0581123	0.2839	ENSMUSG00000021451/ENSMUSG00000036580	Sema4d/Spg20	2
GO	BP	GO:1990823	response to leukemia inhibitory factor	1956-02-01	111/15927	0.0581123	0.2839	ENSMUSG00000028927/ENSMUSG00000053907	Padi2/Mat2a	2
GO	BP	GO:1990830	cellular response to leukemia inhibitory factor	1956-02-01	111/15927	0.0581123	0.2839	ENSMUSG00000028927/ENSMUSG00000053907	Padi2/Mat2a	2
GO	BP	GO:0010224	response to UV-B	1956-01-01	17/15927	0.058149	0.2839	ENSMUSG00000057329	Bcl2	1
GO	BP	GO:0032634	interleukin-5 production	1956-01-01	17/15927	0.058149	0.2839	ENSMUSG00000023915	Tnfrsf21	1
GO	BP	GO:0032656	regulation of interleukin-13 production	1956-01-01	17/15927	0.058149	0.2839	ENSMUSG00000023915	Tnfrsf21	1
GO	BP	GO:0034138	toll-like receptor 3 signaling pathway	1956-01-01	17/15927	0.058149	0.2839	ENSMUSG00000022901	Cd86	1
GO	BP	GO:0035372	protein localization to microtubule	1956-01-01	17/15927	0.058149	0.2839	ENSMUSG00000035299	Mid1	1
GO	BP	GO:0043931	ossification involved in bone maturation	1956-01-01	17/15927	0.058149	0.2839	ENSMUSG00000021451	Sema4d	1
GO	BP	GO:0046500	S-adenosylmethionine metabolic process	1956-01-01	17/15927	0.058149	0.2839	ENSMUSG00000053907	Mat2a	1
GO	BP	GO:0048268	clathrin coat assembly	1956-01-01	17/15927	0.058149	0.2839	ENSMUSG00000039361	Picalm	1
GO	BP	GO:0098760	response to interleukin-7	1956-01-01	17/15927	0.058149	0.2839	ENSMUSG00000006134	Crkl	1
GO	BP	GO:0098761	cellular response to interleukin-7	1956-01-01	17/15927	0.058149	0.2839	ENSMUSG00000006134	Crkl	1
GO	BP	GO:1903909	regulation of receptor clustering	1956-01-01	17/15927	0.058149	0.2839	ENSMUSG00000006134	Crkl	1
GO	BP	GO:0060070	canonical Wnt signaling pathway	1956-03-01	252/15927	0.058815	0.2839	ENSMUSG00000024304/ENSMUSG00000032064/ENSMUSG00000040752	Cdh2/Dixdc1/Myh6	3
GO	BP	GO:0048565	digestive tract development	1956-02-01	112/15927	0.0590388	0.2839	ENSMUSG00000006134/ENSMUSG00000057329	Crkl/Bcl2	2
GO	BP	GO:1903828	negative regulation of cellular protein localization	1956-02-01	112/15927	0.0590388	0.2839	ENSMUSG00000039361/ENSMUSG00000041870	Picalm/Ankrd13a	2
GO	BP	GO:0045666	positive regulation of neuron differentiation	1956-04-01	418/15927	0.0590852	0.2839	ENSMUSG00000021451/ENSMUSG00000032064/ENSMUSG00000039361/ENSMUSG00000057329	Sema4d/Dixdc1/Picalm/Bcl2	4
GO	BP	GO:0016358	dendrite development	1956-03-01	254/15927	0.0599418	0.2839	ENSMUSG00000006134/ENSMUSG00000021451/ENSMUSG00000039361	Crkl/Sema4d/Picalm	3
GO	BP	GO:0051648	vesicle localization	1956-03-01	254/15927	0.0599418	0.2839	ENSMUSG00000022765/ENSMUSG00000024304/ENSMUSG00000039361	Snap29/Cdh2/Picalm	3
GO	BP	GO:0031623	receptor internalization	1956-02-01	113/15927	0.0599703	0.2839	ENSMUSG00000039361/ENSMUSG00000041870	Picalm/Ankrd13a	2
GO	BP	GO:0045667	regulation of osteoblast differentiation	1956-02-01	113/15927	0.0599703	0.2839	ENSMUSG00000021451/ENSMUSG00000071637	Sema4d/Cebpd	2
GO	BP	GO:0046545	development of primary female sexual characteristics	1956-02-01	113/15927	0.0599703	0.2839	ENSMUSG00000034640/ENSMUSG00000057329	Tiparp/Bcl2	2
GO	BP	GO:0050864	regulation of B cell activation	1956-02-01	114/15927	0.060907	0.2839	ENSMUSG00000023915/ENSMUSG00000057329	Tnfrsf21/Bcl2	2
GO	BP	GO:0061387	regulation of extent of cell growth	1956-02-01	114/15927	0.060907	0.2839	ENSMUSG00000021451/ENSMUSG00000036580	Sema4d/Spg20	2
GO	BP	GO:1903038	negative regulation of leukocyte cell-cell adhesion	1956-02-01	114/15927	0.060907	0.2839	ENSMUSG00000022901/ENSMUSG00000023915	Cd86/Tnfrsf21	2
GO	BP	GO:0007162	negative regulation of cell adhesion	1956-03-01	256/15927	0.0610788	0.2839	ENSMUSG00000021451/ENSMUSG00000022901/ENSMUSG00000023915	Sema4d/Cd86/Tnfrsf21	3
GO	BP	GO:0002643	regulation of tolerance induction	1956-01-01	18/15927	0.0614641	0.2839	ENSMUSG00000022901	Cd86	1
GO	BP	GO:0006582	melanin metabolic process	1956-01-01	18/15927	0.0614641	0.2839	ENSMUSG00000057329	Bcl2	1
GO	BP	GO:0009164	nucleoside catabolic process	1956-01-01	18/15927	0.0614641	0.2839	ENSMUSG00000023961	Enpp4	1
GO	BP	GO:0034349	glial cell apoptotic process	1956-01-01	18/15927	0.0614641	0.2839	ENSMUSG00000023915	Tnfrsf21	1
GO	BP	GO:0045649	regulation of macrophage differentiation	1956-01-01	18/15927	0.0614641	0.2839	ENSMUSG00000032501	Trib1	1
GO	BP	GO:0048857	neural nucleus development	1956-01-01	18/15927	0.0614641	0.2839	ENSMUSG00000057329	Bcl2	1
GO	BP	GO:0060055	angiogenesis involved in wound healing	1956-01-01	18/15927	0.0614641	0.2839	ENSMUSG00000030168	Adipor2	1
GO	BP	GO:0070977	bone maturation	1956-01-01	18/15927	0.0614641	0.2839	ENSMUSG00000021451	Sema4d	1
GO	BP	GO:0071880	adenylate cyclase-activating adrenergic receptor signaling pathway	1956-01-01	18/15927	0.0614641	0.2839	ENSMUSG00000074794	Arrdc3	1
GO	BP	GO:0050671	positive regulation of lymphocyte proliferation	1956-02-01	115/15927	0.0618488	0.2839	ENSMUSG00000022901/ENSMUSG00000057329	Cd86/Bcl2	2
GO	BP	GO:0060759	regulation of response to cytokine stimulus	1956-02-01	115/15927	0.0618488	0.2839	ENSMUSG00000020696/ENSMUSG00000028927	Rffl/Padi2	2
GO	BP	GO:0034101	erythrocyte homeostasis	1956-02-01	116/15927	0.0627955	0.2839	ENSMUSG00000026104/ENSMUSG00000028382	Stat1/Ptbp3	2
GO	BP	GO:0007548	sex differentiation	1956-03-01	260/15927	0.0633834	0.2839	ENSMUSG00000006134/ENSMUSG00000034640/ENSMUSG00000057329	Crkl/Tiparp/Bcl2	3
GO	BP	GO:2000146	negative regulation of cell motility	1956-03-01	260/15927	0.0633834	0.2839	ENSMUSG00000028927/ENSMUSG00000032501/ENSMUSG00000057329	Padi2/Trib1/Bcl2	3
GO	BP	GO:0002244	hematopoietic progenitor cell differentiation	1956-02-01	117/15927	0.0637473	0.2839	ENSMUSG00000057329/ENSMUSG00000071637	Bcl2/Cebpd	2
GO	BP	GO:0032946	positive regulation of mononuclear cell proliferation	1956-02-01	117/15927	0.0637473	0.2839	ENSMUSG00000022901/ENSMUSG00000057329	Cd86/Bcl2	2
GO	BP	GO:0099175	regulation of postsynapse organization	1956-02-01	117/15927	0.0637473	0.2839	ENSMUSG00000006134/ENSMUSG00000024304	Crkl/Cdh2	2
GO	BP	GO:0016311	dephosphorylation	1956-04-01	430/15927	0.0642133	0.2839	ENSMUSG00000021451/ENSMUSG00000026773/ENSMUSG00000032058/ENSMUSG00000057329	Sema4d/Pfkfb3/Ppp2r1b/Bcl2	4
GO	BP	GO:0002320	lymphoid progenitor cell differentiation	1956-01-01	19/15927	0.0647678	0.2839	ENSMUSG00000057329	Bcl2	1
GO	BP	GO:0002363	alpha-beta T cell lineage commitment	1956-01-01	19/15927	0.0647678	0.2839	ENSMUSG00000057329	Bcl2	1
GO	BP	GO:0007190	activation of adenylate cyclase activity	1956-01-01	19/15927	0.0647678	0.2839	ENSMUSG00000031659	Adcy7	1
GO	BP	GO:0008209	androgen metabolic process	1956-01-01	19/15927	0.0647678	0.2839	ENSMUSG00000034640	Tiparp	1
GO	BP	GO:0008210	estrogen metabolic process	1956-01-01	19/15927	0.0647678	0.2839	ENSMUSG00000034640	Tiparp	1
GO	BP	GO:0018195	peptidyl-arginine modification	1956-01-01	19/15927	0.0647678	0.2839	ENSMUSG00000028927	Padi2	1
GO	BP	GO:0032968	positive regulation of transcription elongation from RNA polymerase II promoter	1956-01-01	19/15927	0.0647678	0.2839	ENSMUSG00000001542	Ell2	1
GO	BP	GO:0045056	transcytosis	1956-01-01	19/15927	0.0647678	0.2839	ENSMUSG00000039361	Picalm	1
GO	BP	GO:1903975	regulation of glial cell migration	1956-01-01	19/15927	0.0647678	0.2839	ENSMUSG00000006134	Crkl	1
GO	BP	GO:1905874	regulation of postsynaptic density organization	1956-01-01	19/15927	0.0647678	0.2839	ENSMUSG00000024304	Cdh2	1
GO	BP	GO:0034332	adherens junction organization	1956-02-01	119/15927	0.0656654	0.2839	ENSMUSG00000024304/ENSMUSG00000057329	Cdh2/Bcl2	2
GO	BP	GO:0072659	protein localization to plasma membrane	1956-03-01	265/15927	0.0663207	0.2839	ENSMUSG00000024304/ENSMUSG00000039361/ENSMUSG00000049493	Cdh2/Picalm/Pls1	3
GO	BP	GO:0051146	striated muscle cell differentiation	1956-03-01	266/15927	0.0669157	0.2839	ENSMUSG00000024304/ENSMUSG00000040752/ENSMUSG00000057329	Cdh2/Myh6/Bcl2	3
GO	BP	GO:0051402	neuron apoptotic process	1956-03-01	267/15927	0.0675131	0.2839	ENSMUSG00000023915/ENSMUSG00000026826/ENSMUSG00000057329	Tnfrsf21/Nr4a2/Bcl2	3
GO	BP	GO:0070665	positive regulation of leukocyte proliferation	1956-02-01	121/15927	0.067603	0.2839	ENSMUSG00000022901/ENSMUSG00000057329	Cd86/Bcl2	2
GO	BP	GO:0031649	heat generation	1956-01-01	20/15927	0.06806	0.2839	ENSMUSG00000074794	Arrdc3	1
GO	BP	GO:0032616	interleukin-13 production	1956-01-01	20/15927	0.06806	0.2839	ENSMUSG00000023915	Tnfrsf21	1
GO	BP	GO:0034656	nucleobase-containing small molecule catabolic process	1956-01-01	20/15927	0.06806	0.2839	ENSMUSG00000023961	Enpp4	1
GO	BP	GO:0042053	regulation of dopamine metabolic process	1956-01-01	20/15927	0.06806	0.2839	ENSMUSG00000026826	Nr4a2	1
GO	BP	GO:0043576	regulation of respiratory gaseous exchange	1956-01-01	20/15927	0.06806	0.2839	ENSMUSG00000026826	Nr4a2	1
GO	BP	GO:0048799	animal organ maturation	1956-01-01	20/15927	0.06806	0.2839	ENSMUSG00000021451	Sema4d	1
GO	BP	GO:0051016	barbed-end actin filament capping	1956-01-01	20/15927	0.06806	0.2839	ENSMUSG00000070372	Capza1	1
GO	BP	GO:0060333	interferon-gamma-mediated signaling pathway	1956-01-01	20/15927	0.06806	0.2839	ENSMUSG00000026104	Stat1	1
GO	BP	GO:1902993	positive regulation of amyloid precursor protein catabolic process	1956-01-01	20/15927	0.06806	0.2839	ENSMUSG00000039361	Picalm	1
GO	BP	GO:0070661	leukocyte proliferation	1956-03-01	268/15927	0.068113	0.2839	ENSMUSG00000022901/ENSMUSG00000023915/ENSMUSG00000057329	Cd86/Tnfrsf21/Bcl2	3
GO	BP	GO:0046330	positive regulation of JNK cascade	1956-02-01	122/15927	0.0685789	0.2839	ENSMUSG00000032064/ENSMUSG00000036390	Dixdc1/Gadd45a	2
GO	BP	GO:0055123	digestive system development	1956-02-01	123/15927	0.0695595	0.2839	ENSMUSG00000006134/ENSMUSG00000057329	Crkl/Bcl2	2
GO	BP	GO:0106106	cold-induced thermogenesis	1956-02-01	124/15927	0.0705448	0.2839	ENSMUSG00000030168/ENSMUSG00000074794	Adipor2/Arrdc3	2
GO	BP	GO:0120161	regulation of cold-induced thermogenesis	1956-02-01	124/15927	0.0705448	0.2839	ENSMUSG00000030168/ENSMUSG00000074794	Adipor2/Arrdc3	2
GO	BP	GO:0003299	muscle hypertrophy in response to stress	1956-01-01	21/15927	0.0713409	0.2839	ENSMUSG00000040752	Myh6	1
GO	BP	GO:0014898	cardiac muscle hypertrophy in response to stress	1956-01-01	21/15927	0.0713409	0.2839	ENSMUSG00000040752	Myh6	1
GO	BP	GO:0014912	negative regulation of smooth muscle cell migration	1956-01-01	21/15927	0.0713409	0.2839	ENSMUSG00000032501	Trib1	1
GO	BP	GO:0017085	response to insecticide	1956-01-01	21/15927	0.0713409	0.2839	ENSMUSG00000026826	Nr4a2	1
GO	BP	GO:0031629	synaptic vesicle fusion to presynaptic active zone membrane	1956-01-01	21/15927	0.0713409	0.2839	ENSMUSG00000022765	Snap29	1
GO	BP	GO:0042069	regulation of catecholamine metabolic process	1956-01-01	21/15927	0.0713409	0.2839	ENSMUSG00000026826	Nr4a2	1
GO	BP	GO:0043369	CD4-positive or CD8-positive, alpha-beta T cell lineage commitment	1956-01-01	21/15927	0.0713409	0.2839	ENSMUSG00000057329	Bcl2	1
GO	BP	GO:0045948	positive regulation of translational initiation	1956-01-01	21/15927	0.0713409	0.2839	ENSMUSG00000022136	Dnajc3	1
GO	BP	GO:0046058	cAMP metabolic process	1956-01-01	21/15927	0.0713409	0.2839	ENSMUSG00000031659	Adcy7	1
GO	BP	GO:0048025	negative regulation of mRNA splicing, via spliceosome	1956-01-01	21/15927	0.0713409	0.2839	ENSMUSG00000028382	Ptbp3	1
GO	BP	GO:2000209	regulation of anoikis	1956-01-01	21/15927	0.0713409	0.2839	ENSMUSG00000057329	Bcl2	1
GO	BP	GO:0050728	negative regulation of inflammatory response	1956-02-01	125/15927	0.0715347	0.2839	ENSMUSG00000031659/ENSMUSG00000052229	Adcy7/Gpr17	2
GO	BP	GO:1904375	regulation of protein localization to cell periphery	1956-02-01	125/15927	0.0715347	0.2839	ENSMUSG00000039361/ENSMUSG00000049493	Picalm/Pls1	2
GO	BP	GO:0043062	extracellular structure organization	1956-03-01	275/15927	0.0723809	0.2839	ENSMUSG00000019055/ENSMUSG00000019916/ENSMUSG00000038463	Plod1/P4ha1/Olfml2b	3
GO	BP	GO:0046660	female sex differentiation	1956-02-01	127/15927	0.0735282	0.2839	ENSMUSG00000034640/ENSMUSG00000057329	Tiparp/Bcl2	2
GO	BP	GO:0008584	male gonad development	1956-02-01	128/15927	0.0745316	0.2839	ENSMUSG00000006134/ENSMUSG00000057329	Crkl/Bcl2	2
GO	BP	GO:0043624	cellular protein complex disassembly	1956-02-01	128/15927	0.0745316	0.2839	ENSMUSG00000035299/ENSMUSG00000070372	Mid1/Capza1	2
GO	BP	GO:0007413	axonal fasciculation	1956-01-01	22/15927	0.0746104	0.2839	ENSMUSG00000023915	Tnfrsf21	1
GO	BP	GO:0010742	macrophage derived foam cell differentiation	1956-01-01	22/15927	0.0746104	0.2839	ENSMUSG00000026104	Stat1	1
GO	BP	GO:0014887	cardiac muscle adaptation	1956-01-01	22/15927	0.0746104	0.2839	ENSMUSG00000040752	Myh6	1
GO	BP	GO:0032727	positive regulation of interferon-alpha production	1956-01-01	22/15927	0.0746104	0.2839	ENSMUSG00000026104	Stat1	1
GO	BP	GO:0042104	positive regulation of activated T cell proliferation	1956-01-01	22/15927	0.0746104	0.2839	ENSMUSG00000022901	Cd86	1
GO	BP	GO:0048521	negative regulation of behavior	1956-01-01	22/15927	0.0746104	0.2839	ENSMUSG00000074794	Arrdc3	1
GO	BP	GO:0048745	smooth muscle tissue development	1956-01-01	22/15927	0.0746104	0.2839	ENSMUSG00000034640	Tiparp	1
GO	BP	GO:0090077	foam cell differentiation	1956-01-01	22/15927	0.0746104	0.2839	ENSMUSG00000026104	Stat1	1
GO	BP	GO:0099500	vesicle fusion to plasma membrane	1956-01-01	22/15927	0.0746104	0.2839	ENSMUSG00000022765	Snap29	1
GO	BP	GO:0106030	neuron projection fasciculation	1956-01-01	22/15927	0.0746104	0.2839	ENSMUSG00000023915	Tnfrsf21	1
GO	BP	GO:1902042	negative regulation of extrinsic apoptotic signaling pathway via death domain receptors	1956-01-01	22/15927	0.0746104	0.2839	ENSMUSG00000020696	Rffl	1
GO	BP	GO:1903077	negative regulation of protein localization to plasma membrane	1956-01-01	22/15927	0.0746104	0.2839	ENSMUSG00000039361	Picalm	1
GO	BP	GO:0043405	regulation of MAP kinase activity	1956-03-01	279/15927	0.074873	0.2839	ENSMUSG00000006134/ENSMUSG00000032501/ENSMUSG00000036390	Crkl/Trib1/Gadd45a	3
GO	BP	GO:0046546	development of primary male sexual characteristics	1956-02-01	129/15927	0.0755396	0.2839	ENSMUSG00000006134/ENSMUSG00000057329	Crkl/Bcl2	2
GO	BP	GO:0051250	negative regulation of lymphocyte activation	1956-02-01	130/15927	0.0765519	0.2839	ENSMUSG00000022901/ENSMUSG00000023915	Cd86/Tnfrsf21	2
GO	BP	GO:1903322	positive regulation of protein modification by small protein conjugation or removal	1956-02-01	130/15927	0.0765519	0.2839	ENSMUSG00000032501/ENSMUSG00000074794	Trib1/Arrdc3	2
GO	BP	GO:0050709	negative regulation of protein secretion	1956-02-01	131/15927	0.0775686	0.2839	ENSMUSG00000023915/ENSMUSG00000026074	Tnfrsf21/Map4k4	2
GO	BP	GO:0003209	cardiac atrium morphogenesis	1956-01-01	23/15927	0.0778686	0.2839	ENSMUSG00000040752	Myh6	1
GO	BP	GO:0009067	aspartate family amino acid biosynthetic process	1956-01-01	23/15927	0.0778686	0.2839	ENSMUSG00000019055	Plod1	1
GO	BP	GO:0009713	catechol-containing compound biosynthetic process	1956-01-01	23/15927	0.0778686	0.2839	ENSMUSG00000026826	Nr4a2	1
GO	BP	GO:0016082	synaptic vesicle priming	1956-01-01	23/15927	0.0778686	0.2839	ENSMUSG00000022765	Snap29	1
GO	BP	GO:0030194	positive regulation of blood coagulation	1956-01-01	23/15927	0.0778686	0.2839	ENSMUSG00000023961	Enpp4	1
GO	BP	GO:0032528	microvillus organization	1956-01-01	23/15927	0.0778686	0.2839	ENSMUSG00000049493	Pls1	1
GO	BP	GO:0033688	regulation of osteoblast proliferation	1956-01-01	23/15927	0.0778686	0.2839	ENSMUSG00000057329	Bcl2	1
GO	BP	GO:0036010	protein localization to endosome	1956-01-01	23/15927	0.0778686	0.2839	ENSMUSG00000041870	Ankrd13a	1
GO	BP	GO:0042423	catecholamine biosynthetic process	1956-01-01	23/15927	0.0778686	0.2839	ENSMUSG00000026826	Nr4a2	1
GO	BP	GO:0043496	regulation of protein homodimerization activity	1956-01-01	23/15927	0.0778686	0.2839	ENSMUSG00000057329	Bcl2	1
GO	BP	GO:0045648	positive regulation of erythrocyte differentiation	1956-01-01	23/15927	0.0778686	0.2839	ENSMUSG00000026104	Stat1	1
GO	BP	GO:0048643	positive regulation of skeletal muscle tissue development	1956-01-01	23/15927	0.0778686	0.2839	ENSMUSG00000057329	Bcl2	1
GO	BP	GO:0095500	acetylcholine receptor signaling pathway	1956-01-01	23/15927	0.0778686	0.2839	ENSMUSG00000006134	Crkl	1
GO	BP	GO:1900048	positive regulation of hemostasis	1956-01-01	23/15927	0.0778686	0.2839	ENSMUSG00000023961	Enpp4	1
GO	BP	GO:1900242	regulation of synaptic vesicle endocytosis	1956-01-01	23/15927	0.0778686	0.2839	ENSMUSG00000039361	Picalm	1
GO	BP	GO:1903831	signal transduction involved in cellular response to ammonium ion	1956-01-01	23/15927	0.0778686	0.2839	ENSMUSG00000006134	Crkl	1
GO	BP	GO:0007159	leukocyte cell-cell adhesion	1956-03-01	285/15927	0.0786827	0.284807	ENSMUSG00000021451/ENSMUSG00000022901/ENSMUSG00000023915	Sema4d/Cd86/Tnfrsf21	3
GO	BP	GO:0072001	renal system development	1956-03-01	286/15927	0.0793258	0.284807	ENSMUSG00000026104/ENSMUSG00000034640/ENSMUSG00000057329	Stat1/Tiparp/Bcl2	3
GO	BP	GO:0002831	regulation of response to biotic stimulus	1956-02-01	134/15927	0.0806444	0.284807	ENSMUSG00000026104/ENSMUSG00000032501	Stat1/Trib1	2
GO	BP	GO:0019827	stem cell population maintenance	1956-02-01	134/15927	0.0806444	0.284807	ENSMUSG00000024304/ENSMUSG00000037013	Cdh2/Ss18	2
GO	BP	GO:0010226	response to lithium ion	1956-01-01	24/15927	0.0811156	0.284807	ENSMUSG00000031659	Adcy7	1
GO	BP	GO:0031069	hair follicle morphogenesis	1956-01-01	24/15927	0.0811156	0.284807	ENSMUSG00000057329	Bcl2	1
GO	BP	GO:0032469	endoplasmic reticulum calcium ion homeostasis	1956-01-01	24/15927	0.0811156	0.284807	ENSMUSG00000057329	Bcl2	1
GO	BP	GO:0036037	CD8-positive, alpha-beta T cell activation	1956-01-01	24/15927	0.0811156	0.284807	ENSMUSG00000057329	Bcl2	1
GO	BP	GO:0071875	adrenergic receptor signaling pathway	1956-01-01	24/15927	0.0811156	0.284807	ENSMUSG00000074794	Arrdc3	1
GO	BP	GO:1900745	positive regulation of p38MAPK cascade	1956-01-01	24/15927	0.0811156	0.284807	ENSMUSG00000036390	Gadd45a	1
GO	BP	GO:1904376	negative regulation of protein localization to cell periphery	1956-01-01	24/15927	0.0811156	0.284807	ENSMUSG00000039361	Picalm	1
GO	BP	GO:1905144	response to acetylcholine	1956-01-01	24/15927	0.0811156	0.284807	ENSMUSG00000006134	Crkl	1
GO	BP	GO:1905145	cellular response to acetylcholine	1956-01-01	24/15927	0.0811156	0.284807	ENSMUSG00000006134	Crkl	1
GO	BP	GO:0008643	carbohydrate transport	1956-02-01	135/15927	0.0816781	0.284807	ENSMUSG00000030168/ENSMUSG00000049493	Adipor2/Pls1	2
GO	BP	GO:0030509	BMP signaling pathway	1956-02-01	136/15927	0.082716	0.284807	ENSMUSG00000036580/ENSMUSG00000040752	Spg20/Myh6	2
GO	BP	GO:0035023	regulation of Rho protein signal transduction	1956-02-01	136/15927	0.082716	0.284807	ENSMUSG00000024304/ENSMUSG00000052229	Cdh2/Gpr17	2
GO	BP	GO:0045471	response to ethanol	1956-02-01	136/15927	0.082716	0.284807	ENSMUSG00000031659/ENSMUSG00000057329	Adcy7/Bcl2	2
GO	BP	GO:1990845	adaptive thermogenesis	1956-02-01	136/15927	0.082716	0.284807	ENSMUSG00000030168/ENSMUSG00000074794	Adipor2/Arrdc3	2
GO	BP	GO:1902904	negative regulation of supramolecular fiber organization	1956-02-01	137/15927	0.083758	0.284807	ENSMUSG00000035299/ENSMUSG00000070372	Mid1/Capza1	2
GO	BP	GO:0002861	regulation of inflammatory response to antigenic stimulus	1956-01-01	25/15927	0.0843513	0.284807	ENSMUSG00000052229	Gpr17	1
GO	BP	GO:0030318	melanocyte differentiation	1956-01-01	25/15927	0.0843513	0.284807	ENSMUSG00000057329	Bcl2	1
GO	BP	GO:0031645	negative regulation of neurological system process	1956-01-01	25/15927	0.0843513	0.284807	ENSMUSG00000023915	Tnfrsf21	1
GO	BP	GO:0033687	osteoblast proliferation	1956-01-01	25/15927	0.0843513	0.284807	ENSMUSG00000057329	Bcl2	1
GO	BP	GO:0043951	negative regulation of cAMP-mediated signaling	1956-01-01	25/15927	0.0843513	0.284807	ENSMUSG00000074794	Arrdc3	1
GO	BP	GO:0045815	positive regulation of gene expression, epigenetic	1956-01-01	25/15927	0.0843513	0.284807	ENSMUSG00000028927	Padi2	1
GO	BP	GO:0048714	positive regulation of oligodendrocyte differentiation	1956-01-01	25/15927	0.0843513	0.284807	ENSMUSG00000039830	Olig2	1
GO	BP	GO:0048843	negative regulation of axon extension involved in axon guidance	1956-01-01	25/15927	0.0843513	0.284807	ENSMUSG00000021451	Sema4d	1
GO	BP	GO:0050820	positive regulation of coagulation	1956-01-01	25/15927	0.0843513	0.284807	ENSMUSG00000023961	Enpp4	1
GO	BP	GO:0060561	apoptotic process involved in morphogenesis	1956-01-01	25/15927	0.0843513	0.284807	ENSMUSG00000032058	Ppp2r1b	1
GO	BP	GO:1901623	regulation of lymphocyte chemotaxis	1956-01-01	25/15927	0.0843513	0.284807	ENSMUSG00000028927	Padi2	1
GO	BP	GO:1901658	glycosyl compound catabolic process	1956-01-01	25/15927	0.0843513	0.284807	ENSMUSG00000023961	Enpp4	1
GO	BP	GO:1903429	regulation of cell maturation	1956-01-01	25/15927	0.0843513	0.284807	ENSMUSG00000057329	Bcl2	1
GO	BP	GO:0098727	maintenance of cell number	1956-02-01	138/15927	0.084804	0.285676	ENSMUSG00000024304/ENSMUSG00000037013	Cdh2/Ss18	2
GO	BP	GO:0032496	response to lipopolysaccharide	1956-03-01	295/15927	0.0852186	0.286413	ENSMUSG00000022901/ENSMUSG00000032501/ENSMUSG00000036402	Cd86/Trib1/Gng12	3
GO	BP	GO:0002792	negative regulation of peptide secretion	1956-02-01	140/15927	0.0869082	0.288369	ENSMUSG00000023915/ENSMUSG00000026074	Tnfrsf21/Map4k4	2
GO	BP	GO:0034250	positive regulation of cellular amide metabolic process	1956-02-01	140/15927	0.0869082	0.288369	ENSMUSG00000022136/ENSMUSG00000039361	Dnajc3/Picalm	2
GO	BP	GO:0002360	T cell lineage commitment	1956-01-01	26/15927	0.0875758	0.288369	ENSMUSG00000057329	Bcl2	1
GO	BP	GO:0009190	cyclic nucleotide biosynthetic process	1956-01-01	26/15927	0.0875758	0.288369	ENSMUSG00000031659	Adcy7	1
GO	BP	GO:0021952	central nervous system projection neuron axonogenesis	1956-01-01	26/15927	0.0875758	0.288369	ENSMUSG00000026826	Nr4a2	1
GO	BP	GO:0033119	negative regulation of RNA splicing	1956-01-01	26/15927	0.0875758	0.288369	ENSMUSG00000028382	Ptbp3	1
GO	BP	GO:0046835	carbohydrate phosphorylation	1956-01-01	26/15927	0.0875758	0.288369	ENSMUSG00000026773	Pfkfb3	1
GO	BP	GO:0052652	cyclic purine nucleotide metabolic process	1956-01-01	26/15927	0.0875758	0.288369	ENSMUSG00000031659	Adcy7	1
GO	BP	GO:1902668	negative regulation of axon guidance	1956-01-01	26/15927	0.0875758	0.288369	ENSMUSG00000021451	Sema4d	1
GO	BP	GO:0002230	positive regulation of defense response to virus by host	1956-01-01	27/15927	0.0907892	0.29301	ENSMUSG00000026104	Stat1	1
GO	BP	GO:0002507	tolerance induction	1956-01-01	27/15927	0.0907892	0.29301	ENSMUSG00000022901	Cd86	1
GO	BP	GO:0010667	negative regulation of cardiac muscle cell apoptotic process	1956-01-01	27/15927	0.0907892	0.29301	ENSMUSG00000057329	Bcl2	1
GO	BP	GO:0021522	spinal cord motor neuron differentiation	1956-01-01	27/15927	0.0907892	0.29301	ENSMUSG00000039830	Olig2	1
GO	BP	GO:0032647	regulation of interferon-alpha production	1956-01-01	27/15927	0.0907892	0.29301	ENSMUSG00000026104	Stat1	1
GO	BP	GO:0048384	retinoic acid receptor signaling pathway	1956-01-01	27/15927	0.0907892	0.29301	ENSMUSG00000006134	Crkl	1
GO	BP	GO:0048730	epidermis morphogenesis	1956-01-01	27/15927	0.0907892	0.29301	ENSMUSG00000057329	Bcl2	1
GO	BP	GO:0048741	skeletal muscle fiber development	1956-01-01	27/15927	0.0907892	0.29301	ENSMUSG00000057329	Bcl2	1
GO	BP	GO:1903861	positive regulation of dendrite extension	1956-01-01	27/15927	0.0907892	0.29301	ENSMUSG00000039361	Picalm	1
GO	BP	GO:0051494	negative regulation of cytoskeleton organization	1956-02-01	144/15927	0.0911636	0.293571	ENSMUSG00000035299/ENSMUSG00000070372	Mid1/Capza1	2
GO	BP	GO:0001666	response to hypoxia	1956-03-01	305/15927	0.091981	0.294997	ENSMUSG00000019055/ENSMUSG00000026826/ENSMUSG00000057329	Plod1/Nr4a2/Bcl2	3
GO	BP	GO:0051291	protein heterooligomerization	1956-02-01	146/15927	0.0933142	0.294997	ENSMUSG00000024304/ENSMUSG00000053907	Cdh2/Mat2a	2
GO	BP	GO:0002026	regulation of the force of heart contraction	1956-01-01	28/15927	0.0939914	0.294997	ENSMUSG00000040752	Myh6	1
GO	BP	GO:0003230	cardiac atrium development	1956-01-01	28/15927	0.0939914	0.294997	ENSMUSG00000040752	Myh6	1
GO	BP	GO:0006730	one-carbon metabolic process	1956-01-01	28/15927	0.0939914	0.294997	ENSMUSG00000053907	Mat2a	1
GO	BP	GO:0007026	negative regulation of microtubule depolymerization	1956-01-01	28/15927	0.0939914	0.294997	ENSMUSG00000035299	Mid1	1
GO	BP	GO:0032607	interferon-alpha production	1956-01-01	28/15927	0.0939914	0.294997	ENSMUSG00000026104	Stat1	1
GO	BP	GO:0032786	positive regulation of DNA-templated transcription, elongation	1956-01-01	28/15927	0.0939914	0.294997	ENSMUSG00000001542	Ell2	1
GO	BP	GO:0035025	positive regulation of Rho protein signal transduction	1956-01-01	28/15927	0.0939914	0.294997	ENSMUSG00000052229	Gpr17	1
GO	BP	GO:0071542	dopaminergic neuron differentiation	1956-01-01	28/15927	0.0939914	0.294997	ENSMUSG00000026826	Nr4a2	1
GO	BP	GO:0002262	myeloid cell homeostasis	1956-02-01	147/15927	0.0943952	0.294997	ENSMUSG00000026104/ENSMUSG00000028382	Stat1/Ptbp3	2
GO	BP	GO:0043401	steroid hormone mediated signaling pathway	1956-02-01	147/15927	0.0943952	0.294997	ENSMUSG00000026826/ENSMUSG00000028927	Nr4a2/Padi2	2
GO	BP	GO:0002237	response to molecule of bacterial origin	1956-03-01	309/15927	0.0947476	0.294997	ENSMUSG00000022901/ENSMUSG00000032501/ENSMUSG00000036402	Cd86/Trib1/Gng12	3
GO	BP	GO:0071772	response to BMP	1956-02-01	148/15927	0.0954798	0.294997	ENSMUSG00000036580/ENSMUSG00000040752	Spg20/Myh6	2
GO	BP	GO:0071773	cellular response to BMP stimulus	1956-02-01	148/15927	0.0954798	0.294997	ENSMUSG00000036580/ENSMUSG00000040752	Spg20/Myh6	2
GO	BP	GO:0010212	response to ionizing radiation	1956-02-01	149/15927	0.096568	0.294997	ENSMUSG00000036390/ENSMUSG00000057329	Gadd45a/Bcl2	2
GO	BP	GO:0031295	T cell costimulation	1956-01-01	29/15927	0.0971826	0.294997	ENSMUSG00000022901	Cd86	1
GO	BP	GO:0033032	regulation of myeloid cell apoptotic process	1956-01-01	29/15927	0.0971826	0.294997	ENSMUSG00000057329	Bcl2	1
GO	BP	GO:0050686	negative regulation of mRNA processing	1956-01-01	29/15927	0.0971826	0.294997	ENSMUSG00000028382	Ptbp3	1
GO	BP	GO:0050869	negative regulation of B cell activation	1956-01-01	29/15927	0.0971826	0.294997	ENSMUSG00000023915	Tnfrsf21	1
GO	BP	GO:1901099	negative regulation of signal transduction in absence of ligand	1956-01-01	29/15927	0.0971826	0.294997	ENSMUSG00000057329	Bcl2	1
GO	BP	GO:1901797	negative regulation of signal transduction by p53 class mediator	1956-01-01	29/15927	0.0971826	0.294997	ENSMUSG00000020696	Rffl	1
GO	BP	GO:1902003	regulation of amyloid-beta formation	1956-01-01	29/15927	0.0971826	0.294997	ENSMUSG00000039361	Picalm	1
GO	BP	GO:1903421	regulation of synaptic vesicle recycling	1956-01-01	29/15927	0.0971826	0.294997	ENSMUSG00000039361	Picalm	1
GO	BP	GO:1903859	regulation of dendrite extension	1956-01-01	29/15927	0.0971826	0.294997	ENSMUSG00000039361	Picalm	1
GO	BP	GO:1905476	negative regulation of protein localization to membrane	1956-01-01	29/15927	0.0971826	0.294997	ENSMUSG00000039361	Picalm	1
GO	BP	GO:2001240	negative regulation of extrinsic apoptotic signaling pathway in absence of ligand	1956-01-01	29/15927	0.0971826	0.294997	ENSMUSG00000057329	Bcl2	1
GO	BP	GO:0001764	neuron migration	1956-02-01	150/15927	0.0976598	0.294997	ENSMUSG00000006134/ENSMUSG00000026826	Crkl/Nr4a2	2
GO	BP	GO:0042129	regulation of T cell proliferation	1956-02-01	150/15927	0.0976598	0.294997	ENSMUSG00000022901/ENSMUSG00000023915	Cd86/Tnfrsf21	2
GO	BP	GO:0046661	male sex differentiation	1956-02-01	150/15927	0.0976598	0.294997	ENSMUSG00000006134/ENSMUSG00000057329	Crkl/Bcl2	2
GO	BP	GO:0030335	positive regulation of cell migration	1956-04-01	500/15927	0.0985887	0.295827	ENSMUSG00000006134/ENSMUSG00000021451/ENSMUSG00000026074/ENSMUSG00000057329	Crkl/Sema4d/Map4k4/Bcl2	4
GO	BP	GO:0071496	cellular response to external stimulus	1956-03-01	315/15927	0.098962	0.295827	ENSMUSG00000026826/ENSMUSG00000036390/ENSMUSG00000057329	Nr4a2/Gadd45a/Bcl2	3
GO	BP	GO:0036293	response to decreased oxygen levels	1956-03-01	316/15927	0.0996718	0.295827	ENSMUSG00000019055/ENSMUSG00000026826/ENSMUSG00000057329	Plod1/Nr4a2/Bcl2	3
GO	BP	GO:0010664	negative regulation of striated muscle cell apoptotic process	1956-01-01	30/15927	0.100363	0.295827	ENSMUSG00000057329	Bcl2	1
GO	BP	GO:0010803	regulation of tumor necrosis factor-mediated signaling pathway	1956-01-01	30/15927	0.100363	0.295827	ENSMUSG00000020696	Rffl	1
GO	BP	GO:0010831	positive regulation of myotube differentiation	1956-01-01	30/15927	0.100363	0.295827	ENSMUSG00000057329	Bcl2	1
GO	BP	GO:0021846	cell proliferation in forebrain	1956-01-01	30/15927	0.100363	0.295827	ENSMUSG00000032064	Dixdc1	1
GO	BP	GO:0071709	membrane assembly	1956-01-01	30/15927	0.100363	0.295827	ENSMUSG00000024304	Cdh2	1
GO	BP	GO:0097242	amyloid-beta clearance	1956-01-01	30/15927	0.100363	0.295827	ENSMUSG00000039361	Picalm	1
GO	BP	GO:0097352	autophagosome maturation	1956-01-01	30/15927	0.100363	0.295827	ENSMUSG00000022765	Snap29	1
GO	BP	GO:0110111	negative regulation of animal organ morphogenesis	1956-01-01	30/15927	0.100363	0.295827	ENSMUSG00000057329	Bcl2	1
GO	BP	GO:1900117	regulation of execution phase of apoptosis	1956-01-01	30/15927	0.100363	0.295827	ENSMUSG00000020696	Rffl	1
GO	BP	GO:0043901	negative regulation of multi-organism process	1956-02-01	153/15927	0.100957	0.296979	ENSMUSG00000026104/ENSMUSG00000032501	Stat1/Trib1	2
GO	BP	GO:0001659	temperature homeostasis	1956-02-01	155/15927	0.103172	0.2972	ENSMUSG00000030168/ENSMUSG00000074794	Adipor2/Arrdc3	2
GO	BP	GO:0006471	protein ADP-ribosylation	1956-01-01	31/15927	0.103532	0.2972	ENSMUSG00000034640	Tiparp	1
GO	BP	GO:0014904	myotube cell development	1956-01-01	31/15927	0.103532	0.2972	ENSMUSG00000057329	Bcl2	1
GO	BP	GO:0016339	calcium-dependent cell-cell adhesion via plasma membrane cell adhesion molecules	1956-01-01	31/15927	0.103532	0.2972	ENSMUSG00000024304	Cdh2	1
GO	BP	GO:0033238	regulation of cellular amine metabolic process	1956-01-01	31/15927	0.103532	0.2972	ENSMUSG00000026826	Nr4a2	1
GO	BP	GO:0034243	regulation of transcription elongation from RNA polymerase II promoter	1956-01-01	31/15927	0.103532	0.2972	ENSMUSG00000001542	Ell2	1
GO	BP	GO:0043276	anoikis	1956-01-01	31/15927	0.103532	0.2972	ENSMUSG00000057329	Bcl2	1
GO	BP	GO:0048821	erythrocyte development	1956-01-01	31/15927	0.103532	0.2972	ENSMUSG00000028382	Ptbp3	1
GO	BP	GO:0048841	regulation of axon extension involved in axon guidance	1956-01-01	31/15927	0.103532	0.2972	ENSMUSG00000021451	Sema4d	1
GO	BP	GO:0050892	intestinal absorption	1956-01-01	31/15927	0.103532	0.2972	ENSMUSG00000049493	Pls1	1
GO	BP	GO:0099068	postsynapse assembly	1956-01-01	31/15927	0.103532	0.2972	ENSMUSG00000024304	Cdh2	1
GO	BP	GO:0002695	negative regulation of leukocyte activation	1956-02-01	156/15927	0.104284	0.2972	ENSMUSG00000022901/ENSMUSG00000023915	Cd86/Tnfrsf21	2
GO	BP	GO:0006575	cellular modified amino acid metabolic process	1956-02-01	156/15927	0.104284	0.2972	ENSMUSG00000019055/ENSMUSG00000019916	Plod1/P4ha1	2
GO	BP	GO:0010921	regulation of phosphatase activity	1956-02-01	156/15927	0.104284	0.2972	ENSMUSG00000021451/ENSMUSG00000032058	Sema4d/Ppp2r1b	2
GO	BP	GO:0019933	cAMP-mediated signaling	1956-02-01	156/15927	0.104284	0.2972	ENSMUSG00000031659/ENSMUSG00000074794	Adcy7/Arrdc3	2
GO	BP	GO:2001242	regulation of intrinsic apoptotic signaling pathway	1956-02-01	156/15927	0.104284	0.2972	ENSMUSG00000023150/ENSMUSG00000057329	Ivns1abp/Bcl2	2
GO	BP	GO:0048489	synaptic vesicle transport	1956-02-01	158/15927	0.10652	0.298643	ENSMUSG00000022765/ENSMUSG00000039361	Snap29/Picalm	2
GO	BP	GO:0048813	dendrite morphogenesis	1956-02-01	158/15927	0.10652	0.298643	ENSMUSG00000021451/ENSMUSG00000039361	Sema4d/Picalm	2
GO	BP	GO:0055002	striated muscle cell development	1956-02-01	158/15927	0.10652	0.298643	ENSMUSG00000040752/ENSMUSG00000057329	Myh6/Bcl2	2
GO	BP	GO:0097480	establishment of synaptic vesicle localization	1956-02-01	158/15927	0.10652	0.298643	ENSMUSG00000022765/ENSMUSG00000039361	Snap29/Picalm	2
GO	BP	GO:0031114	regulation of microtubule depolymerization	1956-01-01	32/15927	0.10669	0.298643	ENSMUSG00000035299	Mid1	1
GO	BP	GO:0031294	lymphocyte costimulation	1956-01-01	32/15927	0.10669	0.298643	ENSMUSG00000022901	Cd86	1
GO	BP	GO:0033028	myeloid cell apoptotic process	1956-01-01	32/15927	0.10669	0.298643	ENSMUSG00000057329	Bcl2	1
GO	BP	GO:0048536	spleen development	1956-01-01	32/15927	0.10669	0.298643	ENSMUSG00000057329	Bcl2	1
GO	BP	GO:0060325	face morphogenesis	1956-01-01	32/15927	0.10669	0.298643	ENSMUSG00000034640	Tiparp	1
GO	BP	GO:1990778	protein localization to cell periphery	1956-03-01	326/15927	0.106884	0.298643	ENSMUSG00000024304/ENSMUSG00000039361/ENSMUSG00000049493	Cdh2/Picalm/Pls1	3
GO	BP	GO:0043524	negative regulation of neuron apoptotic process	1956-02-01	160/15927	0.108768	0.298643	ENSMUSG00000026826/ENSMUSG00000057329	Nr4a2/Bcl2	2
GO	BP	GO:0001782	B cell homeostasis	1956-01-01	33/15927	0.109837	0.298643	ENSMUSG00000057329	Bcl2	1
GO	BP	GO:0001975	response to amphetamine	1956-01-01	33/15927	0.109837	0.298643	ENSMUSG00000026826	Nr4a2	1
GO	BP	GO:0030225	macrophage differentiation	1956-01-01	33/15927	0.109837	0.298643	ENSMUSG00000032501	Trib1	1
GO	BP	GO:0030851	granulocyte differentiation	1956-01-01	33/15927	0.109837	0.298643	ENSMUSG00000032501	Trib1	1
GO	BP	GO:0038083	peptidyl-tyrosine autophosphorylation	1956-01-01	33/15927	0.109837	0.298643	ENSMUSG00000022372	Sla	1
GO	BP	GO:0043368	positive T cell selection	1956-01-01	33/15927	0.109837	0.298643	ENSMUSG00000057329	Bcl2	1
GO	BP	GO:0046326	positive regulation of glucose import	1956-01-01	33/15927	0.109837	0.298643	ENSMUSG00000030168	Adipor2	1
GO	BP	GO:0048854	brain morphogenesis	1956-01-01	33/15927	0.109837	0.298643	ENSMUSG00000024304	Cdh2	1
GO	BP	GO:0051452	intracellular pH reduction	1956-01-01	33/15927	0.109837	0.298643	ENSMUSG00000057329	Bcl2	1
GO	BP	GO:0051482	positive regulation of cytosolic calcium ion concentration involved in phospholipase C-activating G protein-coupled signaling pathway	1956-01-01	33/15927	0.109837	0.298643	ENSMUSG00000052229	Gpr17	1
GO	BP	GO:0070570	regulation of neuron projection regeneration	1956-01-01	33/15927	0.109837	0.298643	ENSMUSG00000026074	Map4k4	1
GO	BP	GO:1900015	regulation of cytokine production involved in inflammatory response	1956-01-01	33/15927	0.109837	0.298643	ENSMUSG00000031659	Adcy7	1
GO	BP	GO:0035264	multicellular organism growth	1956-02-01	161/15927	0.109897	0.298643	ENSMUSG00000049493/ENSMUSG00000057329	Pls1/Bcl2	2
GO	BP	GO:0061351	neural precursor cell proliferation	1956-02-01	161/15927	0.109897	0.298643	ENSMUSG00000024304/ENSMUSG00000032064	Cdh2/Dixdc1	2
GO	BP	GO:0010976	positive regulation of neuron projection development	1956-03-01	331/15927	0.110566	0.299902	ENSMUSG00000021451/ENSMUSG00000032064/ENSMUSG00000039361	Sema4d/Dixdc1/Picalm	3
GO	BP	GO:1901214	regulation of neuron death	1956-03-01	333/15927	0.112052	0.303372	ENSMUSG00000026826/ENSMUSG00000039361/ENSMUSG00000057329	Nr4a2/Picalm/Bcl2	3
GO	BP	GO:0010039	response to iron ion	1956-01-01	34/15927	0.112974	0.303617	ENSMUSG00000057329	Bcl2	1
GO	BP	GO:0044331	cell-cell adhesion mediated by cadherin	1956-01-01	34/15927	0.112974	0.303617	ENSMUSG00000024304	Cdh2	1
GO	BP	GO:0046006	regulation of activated T cell proliferation	1956-01-01	34/15927	0.112974	0.303617	ENSMUSG00000022901	Cd86	1
GO	BP	GO:0060337	type I interferon signaling pathway	1956-01-01	34/15927	0.112974	0.303617	ENSMUSG00000026104	Stat1	1
GO	BP	GO:0022408	negative regulation of cell-cell adhesion	1956-02-01	164/15927	0.113303	0.303944	ENSMUSG00000022901/ENSMUSG00000023915	Cd86/Tnfrsf21	2
GO	BP	GO:0042692	muscle cell differentiation	1956-03-01	336/15927	0.114297	0.305773	ENSMUSG00000024304/ENSMUSG00000040752/ENSMUSG00000057329	Cdh2/Myh6/Bcl2	3
GO	BP	GO:0050792	regulation of viral process	1956-02-01	165/15927	0.114445	0.305773	ENSMUSG00000026104/ENSMUSG00000057329	Stat1/Bcl2	2
GO	BP	GO:0050773	regulation of dendrite development	1956-02-01	166/15927	0.115589	0.305773	ENSMUSG00000006134/ENSMUSG00000021451	Crkl/Sema4d	2
GO	BP	GO:0001503	ossification	1956-03-01	338/15927	0.115803	0.305773	ENSMUSG00000021451/ENSMUSG00000057329/ENSMUSG00000071637	Sema4d/Bcl2/Cebpd	3
GO	BP	GO:0033059	cellular pigmentation	1956-01-01	35/15927	0.116099	0.305773	ENSMUSG00000057329	Bcl2	1
GO	BP	GO:0034205	amyloid-beta formation	1956-01-01	35/15927	0.116099	0.305773	ENSMUSG00000039361	Picalm	1
GO	BP	GO:0050931	pigment cell differentiation	1956-01-01	35/15927	0.116099	0.305773	ENSMUSG00000057329	Bcl2	1
GO	BP	GO:0072583	clathrin-dependent endocytosis	1956-01-01	35/15927	0.116099	0.305773	ENSMUSG00000039361	Picalm	1
GO	BP	GO:1902991	regulation of amyloid precursor protein catabolic process	1956-01-01	35/15927	0.116099	0.305773	ENSMUSG00000039361	Picalm	1
GO	BP	GO:0070482	response to oxygen levels	1956-03-01	340/15927	0.117317	0.305773	ENSMUSG00000019055/ENSMUSG00000026826/ENSMUSG00000057329	Plod1/Nr4a2/Bcl2	3
GO	BP	GO:0008380	RNA splicing	1956-03-01	342/15927	0.118838	0.305773	ENSMUSG00000023150/ENSMUSG00000027881/ENSMUSG00000028382	Ivns1abp/Prpf38b/Ptbp3	3
GO	BP	GO:0002534	cytokine production involved in inflammatory response	1956-01-01	36/15927	0.119214	0.305773	ENSMUSG00000031659	Adcy7	1
GO	BP	GO:0021799	cerebral cortex radially oriented cell migration	1956-01-01	36/15927	0.119214	0.305773	ENSMUSG00000032064	Dixdc1	1
GO	BP	GO:0021955	central nervous system neuron axonogenesis	1956-01-01	36/15927	0.119214	0.305773	ENSMUSG00000026826	Nr4a2	1
GO	BP	GO:0030890	positive regulation of B cell proliferation	1956-01-01	36/15927	0.119214	0.305773	ENSMUSG00000057329	Bcl2	1
GO	BP	GO:0045851	pH reduction	1956-01-01	36/15927	0.119214	0.305773	ENSMUSG00000057329	Bcl2	1
GO	BP	GO:0048013	ephrin receptor signaling pathway	1956-01-01	36/15927	0.119214	0.305773	ENSMUSG00000037013	Ss18	1
GO	BP	GO:0048846	axon extension involved in axon guidance	1956-01-01	36/15927	0.119214	0.305773	ENSMUSG00000021451	Sema4d	1
GO	BP	GO:0048873	homeostasis of number of cells within a tissue	1956-01-01	36/15927	0.119214	0.305773	ENSMUSG00000057329	Bcl2	1
GO	BP	GO:0051693	actin filament capping	1956-01-01	36/15927	0.119214	0.305773	ENSMUSG00000070372	Capza1	1
GO	BP	GO:0071357	cellular response to type I interferon	1956-01-01	36/15927	0.119214	0.305773	ENSMUSG00000026104	Stat1	1
GO	BP	GO:0099174	regulation of presynapse organization	1956-01-01	36/15927	0.119214	0.305773	ENSMUSG00000039361	Picalm	1
GO	BP	GO:1900026	positive regulation of substrate adhesion-dependent cell spreading	1956-01-01	36/15927	0.119214	0.305773	ENSMUSG00000006134	Crkl	1
GO	BP	GO:1900744	regulation of p38MAPK cascade	1956-01-01	36/15927	0.119214	0.305773	ENSMUSG00000036390	Gadd45a	1
GO	BP	GO:1902284	neuron projection extension involved in neuron projection guidance	1956-01-01	36/15927	0.119214	0.305773	ENSMUSG00000021451	Sema4d	1
GO	BP	GO:0051668	localization within membrane	1956-02-01	170/15927	0.120197	0.307754	ENSMUSG00000006134/ENSMUSG00000024304	Crkl/Cdh2	2
GO	BP	GO:0030099	myeloid cell differentiation	1956-03-01	345/15927	0.121134	0.309222	ENSMUSG00000026104/ENSMUSG00000028382/ENSMUSG00000032501	Stat1/Ptbp3/Trib1	3
GO	BP	GO:0002832	negative regulation of response to biotic stimulus	1956-01-01	37/15927	0.122318	0.309222	ENSMUSG00000032501	Trib1	1
GO	BP	GO:0010762	regulation of fibroblast migration	1956-01-01	37/15927	0.122318	0.309222	ENSMUSG00000020696	Rffl	1
GO	BP	GO:0044091	membrane biogenesis	1956-01-01	37/15927	0.122318	0.309222	ENSMUSG00000024304	Cdh2	1
GO	BP	GO:0050691	regulation of defense response to virus by host	1956-01-01	37/15927	0.122318	0.309222	ENSMUSG00000026104	Stat1	1
GO	BP	GO:0071526	semaphorin-plexin signaling pathway	1956-01-01	37/15927	0.122318	0.309222	ENSMUSG00000021451	Sema4d	1
GO	BP	GO:1902742	apoptotic process involved in development	1956-01-01	37/15927	0.122318	0.309222	ENSMUSG00000032058	Ppp2r1b	1
GO	BP	GO:0055001	muscle cell development	1956-02-01	172/15927	0.122518	0.309222	ENSMUSG00000040752/ENSMUSG00000057329	Myh6/Bcl2	2
GO	BP	GO:0048545	response to steroid hormone	1956-03-01	347/15927	0.122674	0.309222	ENSMUSG00000026826/ENSMUSG00000028927/ENSMUSG00000057329	Nr4a2/Padi2/Bcl2	3
GO	BP	GO:0071222	cellular response to lipopolysaccharide	1956-02-01	173/15927	0.123683	0.310764	ENSMUSG00000022901/ENSMUSG00000032501	Cd86/Trib1	2
GO	BP	GO:0001649	osteoblast differentiation	1956-02-01	174/15927	0.12485	0.310764	ENSMUSG00000021451/ENSMUSG00000071637	Sema4d/Cebpd	2
GO	BP	GO:0050866	negative regulation of cell activation	1956-02-01	174/15927	0.12485	0.310764	ENSMUSG00000022901/ENSMUSG00000023915	Cd86/Tnfrsf21	2
GO	BP	GO:0002250	adaptive immune response	1956-03-01	350/15927	0.124997	0.310764	ENSMUSG00000022901/ENSMUSG00000023915/ENSMUSG00000031659	Cd86/Tnfrsf21/Adcy7	3
GO	BP	GO:0001937	negative regulation of endothelial cell proliferation	1956-01-01	38/15927	0.125411	0.310764	ENSMUSG00000026104	Stat1	1
GO	BP	GO:0021517	ventral spinal cord development	1956-01-01	38/15927	0.125411	0.310764	ENSMUSG00000039830	Olig2	1
GO	BP	GO:0042149	cellular response to glucose starvation	1956-01-01	38/15927	0.125411	0.310764	ENSMUSG00000057329	Bcl2	1
GO	BP	GO:0042417	dopamine metabolic process	1956-01-01	38/15927	0.125411	0.310764	ENSMUSG00000026826	Nr4a2	1
GO	BP	GO:0060323	head morphogenesis	1956-01-01	38/15927	0.125411	0.310764	ENSMUSG00000034640	Tiparp	1
GO	BP	GO:2000008	regulation of protein localization to cell surface	1956-01-01	38/15927	0.125411	0.310764	ENSMUSG00000039361	Picalm	1
GO	BP	GO:0007565	female pregnancy	1956-02-01	175/15927	0.12602	0.311746	ENSMUSG00000030168/ENSMUSG00000031659	Adipor2/Adcy7	2
GO	BP	GO:0043900	regulation of multi-organism process	1956-03-01	352/15927	0.126555	0.31254	ENSMUSG00000026104/ENSMUSG00000032501/ENSMUSG00000057329	Stat1/Trib1/Bcl2	3
GO	BP	GO:0007188	adenylate cyclase-modulating G protein-coupled receptor signaling pathway	1956-02-01	176/15927	0.127193	0.313586	ENSMUSG00000031659/ENSMUSG00000074794	Adcy7/Arrdc3	2
GO	BP	GO:0035265	organ growth	1956-02-01	177/15927	0.128369	0.313618	ENSMUSG00000040752/ENSMUSG00000057329	Myh6/Bcl2	2
GO	BP	GO:0002686	negative regulation of leukocyte migration	1956-01-01	39/15927	0.128493	0.313618	ENSMUSG00000028927	Padi2	1
GO	BP	GO:0031111	negative regulation of microtubule polymerization or depolymerization	1956-01-01	39/15927	0.128493	0.313618	ENSMUSG00000035299	Mid1	1
GO	BP	GO:0042398	cellular modified amino acid biosynthetic process	1956-01-01	39/15927	0.128493	0.313618	ENSMUSG00000019055	Plod1	1
GO	BP	GO:0043029	T cell homeostasis	1956-01-01	39/15927	0.128493	0.313618	ENSMUSG00000057329	Bcl2	1
GO	BP	GO:1902041	regulation of extrinsic apoptotic signaling pathway via death domain receptors	1956-01-01	39/15927	0.128493	0.313618	ENSMUSG00000020696	Rffl	1
GO	BP	GO:0071219	cellular response to molecule of bacterial origin	1956-02-01	178/15927	0.129547	0.315663	ENSMUSG00000022901/ENSMUSG00000032501	Cd86/Trib1	2
GO	BP	GO:1990138	neuron projection extension	1956-02-01	179/15927	0.130728	0.316674	ENSMUSG00000021451/ENSMUSG00000039361	Sema4d/Picalm	2
GO	BP	GO:0010828	positive regulation of glucose transmembrane transport	1956-01-01	40/15927	0.131565	0.316674	ENSMUSG00000030168	Adipor2	1
GO	BP	GO:0021515	cell differentiation in spinal cord	1956-01-01	40/15927	0.131565	0.316674	ENSMUSG00000039830	Olig2	1
GO	BP	GO:0030866	cortical actin cytoskeleton organization	1956-01-01	40/15927	0.131565	0.316674	ENSMUSG00000049493	Pls1	1
GO	BP	GO:0042073	intraciliary transport	1956-01-01	40/15927	0.131565	0.316674	ENSMUSG00000009828	Ick	1
GO	BP	GO:0050798	activated T cell proliferation	1956-01-01	40/15927	0.131565	0.316674	ENSMUSG00000022901	Cd86	1
GO	BP	GO:0097484	dendrite extension	1956-01-01	40/15927	0.131565	0.316674	ENSMUSG00000039361	Picalm	1
GO	BP	GO:1903708	positive regulation of hemopoiesis	1956-02-01	180/15927	0.131911	0.316674	ENSMUSG00000026104/ENSMUSG00000032501	Stat1/Trib1	2
GO	BP	GO:2000377	regulation of reactive oxygen species metabolic process	1956-02-01	180/15927	0.131911	0.316674	ENSMUSG00000036390/ENSMUSG00000057329	Gadd45a/Bcl2	2
GO	BP	GO:0051224	negative regulation of protein transport	1956-02-01	181/15927	0.133097	0.317271	ENSMUSG00000023915/ENSMUSG00000026074	Tnfrsf21/Map4k4	2
GO	BP	GO:0042098	T cell proliferation	1956-02-01	182/15927	0.134285	0.317271	ENSMUSG00000022901/ENSMUSG00000023915	Cd86/Tnfrsf21	2
GO	BP	GO:0008631	intrinsic apoptotic signaling pathway in response to oxidative stress	1956-01-01	41/15927	0.134626	0.317271	ENSMUSG00000057329	Bcl2	1
GO	BP	GO:0010559	regulation of glycoprotein biosynthetic process	1956-01-01	41/15927	0.134626	0.317271	ENSMUSG00000057329	Bcl2	1
GO	BP	GO:0016073	snRNA metabolic process	1956-01-01	41/15927	0.134626	0.317271	ENSMUSG00000001542	Ell2	1
GO	BP	GO:0030835	negative regulation of actin filament depolymerization	1956-01-01	41/15927	0.134626	0.317271	ENSMUSG00000070372	Capza1	1
GO	BP	GO:0034340	response to type I interferon	1956-01-01	41/15927	0.134626	0.317271	ENSMUSG00000026104	Stat1	1
GO	BP	GO:0043124	negative regulation of I-kappaB kinase/NF-kappaB signaling	1956-01-01	41/15927	0.134626	0.317271	ENSMUSG00000026104	Stat1	1
GO	BP	GO:0046189	phenol-containing compound biosynthetic process	1956-01-01	41/15927	0.134626	0.317271	ENSMUSG00000026826	Nr4a2	1
GO	BP	GO:0098781	ncRNA transcription	1956-01-01	41/15927	0.134626	0.317271	ENSMUSG00000001542	Ell2	1
GO	BP	GO:1902667	regulation of axon guidance	1956-01-01	41/15927	0.134626	0.317271	ENSMUSG00000021451	Sema4d	1
GO	BP	GO:0016055	Wnt signaling pathway	1956-03-01	365/15927	0.136854	0.317271	ENSMUSG00000024304/ENSMUSG00000032064/ENSMUSG00000040752	Cdh2/Dixdc1/Myh6	3
GO	BP	GO:0007157	heterophilic cell-cell adhesion via plasma membrane cell adhesion molecules	1956-01-01	42/15927	0.137677	0.317271	ENSMUSG00000024304	Cdh2	1
GO	BP	GO:0009187	cyclic nucleotide metabolic process	1956-01-01	42/15927	0.137677	0.317271	ENSMUSG00000031659	Adcy7	1
GO	BP	GO:0014888	striated muscle adaptation	1956-01-01	42/15927	0.137677	0.317271	ENSMUSG00000040752	Myh6	1
GO	BP	GO:0033628	regulation of cell adhesion mediated by integrin	1956-01-01	42/15927	0.137677	0.317271	ENSMUSG00000006134	Crkl	1
GO	BP	GO:0038066	p38MAPK cascade	1956-01-01	42/15927	0.137677	0.317271	ENSMUSG00000036390	Gadd45a	1
GO	BP	GO:0045668	negative regulation of osteoblast differentiation	1956-01-01	42/15927	0.137677	0.317271	ENSMUSG00000021451	Sema4d	1
GO	BP	GO:0048546	digestive tract morphogenesis	1956-01-01	42/15927	0.137677	0.317271	ENSMUSG00000057329	Bcl2	1
GO	BP	GO:1903573	negative regulation of response to endoplasmic reticulum stress	1956-01-01	42/15927	0.137677	0.317271	ENSMUSG00000022136	Dnajc3	1
GO	BP	GO:0019935	cyclic-nucleotide-mediated signaling	1956-02-01	185/15927	0.137865	0.317271	ENSMUSG00000031659/ENSMUSG00000074794	Adcy7/Arrdc3	2
GO	BP	GO:0043112	receptor metabolic process	1956-02-01	185/15927	0.137865	0.317271	ENSMUSG00000039361/ENSMUSG00000041870	Picalm/Ankrd13a	2
GO	BP	GO:1904950	negative regulation of establishment of protein localization	1956-02-01	185/15927	0.137865	0.317271	ENSMUSG00000023915/ENSMUSG00000026074	Tnfrsf21/Map4k4	2
GO	BP	GO:0198738	cell-cell signaling by wnt	1956-03-01	367/15927	0.138464	0.317271	ENSMUSG00000024304/ENSMUSG00000032064/ENSMUSG00000040752	Cdh2/Dixdc1/Myh6	3
GO	BP	GO:0000209	protein polyubiquitination	1956-02-01	186/15927	0.139063	0.317271	ENSMUSG00000020696/ENSMUSG00000057329	Rffl/Bcl2	2
GO	BP	GO:0002685	regulation of leukocyte migration	1956-02-01	186/15927	0.139063	0.317271	ENSMUSG00000006134/ENSMUSG00000028927	Crkl/Padi2	2
GO	BP	GO:0051249	regulation of lymphocyte activation	1956-03-01	368/15927	0.139271	0.317271	ENSMUSG00000022901/ENSMUSG00000023915/ENSMUSG00000057329	Cd86/Tnfrsf21/Bcl2	3
GO	BP	GO:0008361	regulation of cell size	1956-02-01	187/15927	0.140264	0.317271	ENSMUSG00000021451/ENSMUSG00000036580	Sema4d/Spg20	2
GO	BP	GO:0031348	negative regulation of defense response	1956-02-01	187/15927	0.140264	0.317271	ENSMUSG00000031659/ENSMUSG00000052229	Adcy7/Gpr17	2
GO	BP	GO:0035303	regulation of dephosphorylation	1956-02-01	187/15927	0.140264	0.317271	ENSMUSG00000021451/ENSMUSG00000032058	Sema4d/Ppp2r1b	2
GO	BP	GO:0008038	neuron recognition	1956-01-01	43/15927	0.140717	0.317271	ENSMUSG00000023915	Tnfrsf21	1
GO	BP	GO:0030520	intracellular estrogen receptor signaling pathway	1956-01-01	43/15927	0.140717	0.317271	ENSMUSG00000028927	Padi2	1
GO	BP	GO:0032784	regulation of DNA-templated transcription, elongation	1956-01-01	43/15927	0.140717	0.317271	ENSMUSG00000001542	Ell2	1
GO	BP	GO:0035458	cellular response to interferon-beta	1956-01-01	43/15927	0.140717	0.317271	ENSMUSG00000026104	Stat1	1
GO	BP	GO:0045646	regulation of erythrocyte differentiation	1956-01-01	43/15927	0.140717	0.317271	ENSMUSG00000026104	Stat1	1
GO	BP	GO:0050435	amyloid-beta metabolic process	1956-01-01	43/15927	0.140717	0.317271	ENSMUSG00000039361	Picalm	1
GO	BP	GO:0120163	negative regulation of cold-induced thermogenesis	1956-01-01	43/15927	0.140717	0.317271	ENSMUSG00000074794	Arrdc3	1
GO	BP	GO:2000404	regulation of T cell migration	1956-01-01	43/15927	0.140717	0.317271	ENSMUSG00000006134	Crkl	1
GO	BP	GO:0045637	regulation of myeloid cell differentiation	1956-02-01	188/15927	0.141466	0.317271	ENSMUSG00000026104/ENSMUSG00000032501	Stat1/Trib1	2
GO	BP	GO:0099173	postsynapse organization	1956-02-01	188/15927	0.141466	0.317271	ENSMUSG00000006134/ENSMUSG00000024304	Crkl/Cdh2	2
GO	BP	GO:0006914	autophagy	1956-03-01	371/15927	0.141703	0.317271	ENSMUSG00000022765/ENSMUSG00000036964/ENSMUSG00000057329	Snap29/Trim17/Bcl2	3
GO	BP	GO:0051346	negative regulation of hydrolase activity	1956-03-01	371/15927	0.141703	0.317271	ENSMUSG00000020696/ENSMUSG00000021451/ENSMUSG00000039361	Rffl/Sema4d/Picalm	3
GO	BP	GO:0061919	process utilizing autophagic mechanism	1956-03-01	371/15927	0.141703	0.317271	ENSMUSG00000022765/ENSMUSG00000036964/ENSMUSG00000057329	Snap29/Trim17/Bcl2	3
GO	BP	GO:0010951	negative regulation of endopeptidase activity	1956-02-01	189/15927	0.142671	0.317271	ENSMUSG00000020696/ENSMUSG00000039361	Rffl/Picalm	2
GO	BP	GO:0007015	actin filament organization	1956-03-01	373/15927	0.143333	0.317271	ENSMUSG00000049493/ENSMUSG00000057329/ENSMUSG00000070372	Pls1/Bcl2/Capza1	3
GO	BP	GO:0002762	negative regulation of myeloid leukocyte differentiation	1956-01-01	44/15927	0.143746	0.317271	ENSMUSG00000032501	Trib1	1
GO	BP	GO:0006368	transcription elongation from RNA polymerase II promoter	1956-01-01	44/15927	0.143746	0.317271	ENSMUSG00000001542	Ell2	1
GO	BP	GO:0030517	negative regulation of axon extension	1956-01-01	44/15927	0.143746	0.317271	ENSMUSG00000021451	Sema4d	1
GO	BP	GO:0042987	amyloid precursor protein catabolic process	1956-01-01	44/15927	0.143746	0.317271	ENSMUSG00000039361	Picalm	1
GO	BP	GO:0055010	ventricular cardiac muscle tissue morphogenesis	1956-01-01	44/15927	0.143746	0.317271	ENSMUSG00000040752	Myh6	1
GO	BP	GO:0072523	purine-containing compound catabolic process	1956-01-01	44/15927	0.143746	0.317271	ENSMUSG00000023961	Enpp4	1
GO	BP	GO:0097106	postsynaptic density organization	1956-01-01	44/15927	0.143746	0.317271	ENSMUSG00000024304	Cdh2	1
GO	BP	GO:0007187	G protein-coupled receptor signaling pathway, coupled to cyclic nucleotide second messenger	1956-02-01	190/15927	0.143879	0.317271	ENSMUSG00000031659/ENSMUSG00000074794	Adcy7/Arrdc3	2
GO	BP	GO:0043903	regulation of symbiosis, encompassing mutualism through parasitism	1956-02-01	190/15927	0.143879	0.317271	ENSMUSG00000026104/ENSMUSG00000057329	Stat1/Bcl2	2
GO	BP	GO:0048762	mesenchymal cell differentiation	1956-02-01	191/15927	0.145088	0.318976	ENSMUSG00000021451/ENSMUSG00000057329	Sema4d/Bcl2	2
GO	BP	GO:0070507	regulation of microtubule cytoskeleton organization	1956-02-01	191/15927	0.145088	0.318976	ENSMUSG00000032064/ENSMUSG00000035299	Dixdc1/Mid1	2
GO	BP	GO:0009066	aspartate family amino acid metabolic process	1956-01-01	45/15927	0.146765	0.321214	ENSMUSG00000019055	Plod1	1
GO	BP	GO:0045214	sarcomere organization	1956-01-01	45/15927	0.146765	0.321214	ENSMUSG00000040752	Myh6	1
GO	BP	GO:1903018	regulation of glycoprotein metabolic process	1956-01-01	45/15927	0.146765	0.321214	ENSMUSG00000057329	Bcl2	1
GO	BP	GO:0007266	Rho protein signal transduction	1956-02-01	193/15927	0.147514	0.322369	ENSMUSG00000024304/ENSMUSG00000052229	Cdh2/Gpr17	2
GO	BP	GO:0001662	behavioral fear response	1956-01-01	46/15927	0.149774	0.323745	ENSMUSG00000057329	Bcl2	1
GO	BP	GO:0010761	fibroblast migration	1956-01-01	46/15927	0.149774	0.323745	ENSMUSG00000020696	Rffl	1
GO	BP	GO:0032653	regulation of interleukin-10 production	1956-01-01	46/15927	0.149774	0.323745	ENSMUSG00000023915	Tnfrsf21	1
GO	BP	GO:0048066	developmental pigmentation	1956-01-01	46/15927	0.149774	0.323745	ENSMUSG00000057329	Bcl2	1
GO	BP	GO:0048599	oocyte development	1956-01-01	46/15927	0.149774	0.323745	ENSMUSG00000057329	Bcl2	1
GO	BP	GO:0048641	regulation of skeletal muscle tissue development	1956-01-01	46/15927	0.149774	0.323745	ENSMUSG00000057329	Bcl2	1
GO	BP	GO:0050919	negative chemotaxis	1956-01-01	46/15927	0.149774	0.323745	ENSMUSG00000021451	Sema4d	1
GO	BP	GO:0060537	muscle tissue development	1956-03-01	381/15927	0.149915	0.323745	ENSMUSG00000034640/ENSMUSG00000040752/ENSMUSG00000057329	Tiparp/Myh6/Bcl2	3
GO	BP	GO:0034329	cell junction assembly	1956-02-01	196/15927	0.151168	0.32597	ENSMUSG00000024304/ENSMUSG00000057329	Cdh2/Bcl2	2
GO	BP	GO:0010466	negative regulation of peptidase activity	1956-02-01	197/15927	0.15239	0.326538	ENSMUSG00000020696/ENSMUSG00000039361	Rffl/Picalm	2
GO	BP	GO:0002209	behavioral defense response	1956-01-01	47/15927	0.152772	0.326538	ENSMUSG00000057329	Bcl2	1
GO	BP	GO:0007019	microtubule depolymerization	1956-01-01	47/15927	0.152772	0.326538	ENSMUSG00000035299	Mid1	1
GO	BP	GO:0010665	regulation of cardiac muscle cell apoptotic process	1956-01-01	47/15927	0.152772	0.326538	ENSMUSG00000057329	Bcl2	1
GO	BP	GO:0030865	cortical cytoskeleton organization	1956-01-01	47/15927	0.152772	0.326538	ENSMUSG00000049493	Pls1	1
GO	BP	GO:0045058	T cell selection	1956-01-01	47/15927	0.152772	0.326538	ENSMUSG00000057329	Bcl2	1
GO	BP	GO:0044706	multi-multicellular organism process	1956-02-01	198/15927	0.153614	0.32786	ENSMUSG00000030168/ENSMUSG00000031659	Adipor2/Adcy7	2
GO	BP	GO:0010810	regulation of cell-substrate adhesion	1956-02-01	199/15927	0.154841	0.328127	ENSMUSG00000006134/ENSMUSG00000057329	Crkl/Bcl2	2
GO	BP	GO:0002437	inflammatory response to antigenic stimulus	1956-01-01	48/15927	0.155759	0.328127	ENSMUSG00000052229	Gpr17	1
GO	BP	GO:0014075	response to amine	1956-01-01	48/15927	0.155759	0.328127	ENSMUSG00000026826	Nr4a2	1
GO	BP	GO:0030834	regulation of actin filament depolymerization	1956-01-01	48/15927	0.155759	0.328127	ENSMUSG00000070372	Capza1	1
GO	BP	GO:0031663	lipopolysaccharide-mediated signaling pathway	1956-01-01	48/15927	0.155759	0.328127	ENSMUSG00000032501	Trib1	1
GO	BP	GO:0035094	response to nicotine	1956-01-01	48/15927	0.155759	0.328127	ENSMUSG00000057329	Bcl2	1
GO	BP	GO:0046676	negative regulation of insulin secretion	1956-01-01	48/15927	0.155759	0.328127	ENSMUSG00000026074	Map4k4	1
GO	BP	GO:0048247	lymphocyte chemotaxis	1956-01-01	48/15927	0.155759	0.328127	ENSMUSG00000028927	Padi2	1
GO	BP	GO:0072698	protein localization to microtubule cytoskeleton	1956-01-01	48/15927	0.155759	0.328127	ENSMUSG00000035299	Mid1	1
GO	BP	GO:0045732	positive regulation of protein catabolic process	1956-02-01	201/15927	0.157299	0.329182	ENSMUSG00000032501/ENSMUSG00000034640	Trib1/Tiparp	2
GO	BP	GO:0071216	cellular response to biotic stimulus	1956-02-01	201/15927	0.157299	0.329182	ENSMUSG00000022901/ENSMUSG00000032501	Cd86/Trib1	2
GO	BP	GO:0098542	defense response to other organism	1956-03-01	390/15927	0.157436	0.329182	ENSMUSG00000022901/ENSMUSG00000026104/ENSMUSG00000057329	Cd86/Stat1/Bcl2	3
GO	BP	GO:0031099	regeneration	1956-02-01	202/15927	0.158531	0.329182	ENSMUSG00000026074/ENSMUSG00000057329	Map4k4/Bcl2	2
GO	BP	GO:0007585	respiratory gaseous exchange	1956-01-01	49/15927	0.158737	0.329182	ENSMUSG00000026826	Nr4a2	1
GO	BP	GO:0030514	negative regulation of BMP signaling pathway	1956-01-01	49/15927	0.158737	0.329182	ENSMUSG00000036580	Spg20	1
GO	BP	GO:0042596	fear response	1956-01-01	49/15927	0.158737	0.329182	ENSMUSG00000057329	Bcl2	1
GO	BP	GO:0050853	B cell receptor signaling pathway	1956-01-01	49/15927	0.158737	0.329182	ENSMUSG00000057329	Bcl2	1
GO	BP	GO:0060324	face development	1956-01-01	49/15927	0.158737	0.329182	ENSMUSG00000034640	Tiparp	1
GO	BP	GO:0061383	trabecula morphogenesis	1956-01-01	49/15927	0.158737	0.329182	ENSMUSG00000021451	Sema4d	1
GO	BP	GO:0099084	postsynaptic specialization organization	1956-01-01	49/15927	0.158737	0.329182	ENSMUSG00000024304	Cdh2	1
GO	BP	GO:0050920	regulation of chemotaxis	1956-02-01	204/15927	0.161	0.329722	ENSMUSG00000021451/ENSMUSG00000028927	Sema4d/Padi2	2
GO	BP	GO:0001755	neural crest cell migration	1956-01-01	50/15927	0.161704	0.329722	ENSMUSG00000021451	Sema4d	1
GO	BP	GO:0002931	response to ischemia	1956-01-01	50/15927	0.161704	0.329722	ENSMUSG00000057329	Bcl2	1
GO	BP	GO:0006584	catecholamine metabolic process	1956-01-01	50/15927	0.161704	0.329722	ENSMUSG00000026826	Nr4a2	1
GO	BP	GO:0007528	neuromuscular junction development	1956-01-01	50/15927	0.161704	0.329722	ENSMUSG00000006134	Crkl	1
GO	BP	GO:0009409	response to cold	1956-01-01	50/15927	0.161704	0.329722	ENSMUSG00000022136	Dnajc3	1
GO	BP	GO:0009712	catechol-containing compound metabolic process	1956-01-01	50/15927	0.161704	0.329722	ENSMUSG00000026826	Nr4a2	1
GO	BP	GO:0009994	oocyte differentiation	1956-01-01	50/15927	0.161704	0.329722	ENSMUSG00000057329	Bcl2	1
GO	BP	GO:0010659	cardiac muscle cell apoptotic process	1956-01-01	50/15927	0.161704	0.329722	ENSMUSG00000057329	Bcl2	1
GO	BP	GO:0010662	regulation of striated muscle cell apoptotic process	1956-01-01	50/15927	0.161704	0.329722	ENSMUSG00000057329	Bcl2	1
GO	BP	GO:0032481	positive regulation of type I interferon production	1956-01-01	50/15927	0.161704	0.329722	ENSMUSG00000026104	Stat1	1
GO	BP	GO:0032613	interleukin-10 production	1956-01-01	50/15927	0.161704	0.329722	ENSMUSG00000023915	Tnfrsf21	1
GO	BP	GO:0043583	ear development	1956-02-01	206/15927	0.163477	0.330678	ENSMUSG00000057329/ENSMUSG00000071637	Bcl2/Cebpd	2
GO	BP	GO:0001658	branching involved in ureteric bud morphogenesis	1956-01-01	51/15927	0.164661	0.330678	ENSMUSG00000057329	Bcl2	1
GO	BP	GO:0003229	ventricular cardiac muscle tissue development	1956-01-01	51/15927	0.164661	0.330678	ENSMUSG00000040752	Myh6	1
GO	BP	GO:0010656	negative regulation of muscle cell apoptotic process	1956-01-01	51/15927	0.164661	0.330678	ENSMUSG00000057329	Bcl2	1
GO	BP	GO:0010830	regulation of myotube differentiation	1956-01-01	51/15927	0.164661	0.330678	ENSMUSG00000057329	Bcl2	1
GO	BP	GO:0018208	peptidyl-proline modification	1956-01-01	51/15927	0.164661	0.330678	ENSMUSG00000019916	P4ha1	1
GO	BP	GO:0031103	axon regeneration	1956-01-01	51/15927	0.164661	0.330678	ENSMUSG00000057329	Bcl2	1
GO	BP	GO:0046902	regulation of mitochondrial membrane permeability	1956-01-01	51/15927	0.164661	0.330678	ENSMUSG00000057329	Bcl2	1
GO	BP	GO:0048662	negative regulation of smooth muscle cell proliferation	1956-01-01	51/15927	0.164661	0.330678	ENSMUSG00000032501	Trib1	1
GO	BP	GO:1900024	regulation of substrate adhesion-dependent cell spreading	1956-01-01	51/15927	0.164661	0.330678	ENSMUSG00000006134	Crkl	1
GO	BP	GO:2000134	negative regulation of G1/S transition of mitotic cell cycle	1956-01-01	51/15927	0.164661	0.330678	ENSMUSG00000057329	Bcl2	1
GO	BP	GO:0006898	receptor-mediated endocytosis	1956-02-01	208/15927	0.165961	0.332377	ENSMUSG00000039361/ENSMUSG00000041870	Picalm/Ankrd13a	2
GO	BP	GO:1903531	negative regulation of secretion by cell	1956-02-01	208/15927	0.165961	0.332377	ENSMUSG00000023915/ENSMUSG00000026074	Tnfrsf21/Map4k4	2
GO	BP	GO:0010171	body morphogenesis	1956-01-01	52/15927	0.167607	0.33339	ENSMUSG00000034640	Tiparp	1
GO	BP	GO:0021795	cerebral cortex cell migration	1956-01-01	52/15927	0.167607	0.33339	ENSMUSG00000032064	Dixdc1	1
GO	BP	GO:0045687	positive regulation of glial cell differentiation	1956-01-01	52/15927	0.167607	0.33339	ENSMUSG00000039830	Olig2	1
GO	BP	GO:0090303	positive regulation of wound healing	1956-01-01	52/15927	0.167607	0.33339	ENSMUSG00000023961	Enpp4	1
GO	BP	GO:2001238	positive regulation of extrinsic apoptotic signaling pathway	1956-01-01	52/15927	0.167607	0.33339	ENSMUSG00000032058	Ppp2r1b	1
GO	BP	GO:0043406	positive regulation of MAP kinase activity	1956-02-01	210/15927	0.168452	0.334616	ENSMUSG00000006134/ENSMUSG00000036390	Crkl/Gadd45a	2
GO	BP	GO:0006900	vesicle budding from membrane	1956-01-01	53/15927	0.170543	0.335578	ENSMUSG00000039361	Picalm	1
GO	BP	GO:0010658	striated muscle cell apoptotic process	1956-01-01	53/15927	0.170543	0.335578	ENSMUSG00000057329	Bcl2	1
GO	BP	GO:0021695	cerebellar cortex development	1956-01-01	53/15927	0.170543	0.335578	ENSMUSG00000032064	Dixdc1	1
GO	BP	GO:0030042	actin filament depolymerization	1956-01-01	53/15927	0.170543	0.335578	ENSMUSG00000070372	Capza1	1
GO	BP	GO:0035456	response to interferon-beta	1956-01-01	53/15927	0.170543	0.335578	ENSMUSG00000026104	Stat1	1
GO	BP	GO:0050732	negative regulation of peptidyl-tyrosine phosphorylation	1956-01-01	53/15927	0.170543	0.335578	ENSMUSG00000021451	Sema4d	1
GO	BP	GO:0097366	response to bronchodilator	1956-01-01	53/15927	0.170543	0.335578	ENSMUSG00000026826	Nr4a2	1
GO	BP	GO:0045930	negative regulation of mitotic cell cycle	1956-02-01	212/15927	0.17095	0.335925	ENSMUSG00000036390/ENSMUSG00000057329	Gadd45a/Bcl2	2
GO	BP	GO:0045165	cell fate commitment	1956-02-01	213/15927	0.172201	0.33793	ENSMUSG00000039830/ENSMUSG00000057329	Olig2/Bcl2	2
GO	BP	GO:0044380	protein localization to cytoskeleton	1956-01-01	54/15927	0.17347	0.338587	ENSMUSG00000035299	Mid1	1
GO	BP	GO:0045744	negative regulation of G protein-coupled receptor signaling pathway	1956-01-01	54/15927	0.17347	0.338587	ENSMUSG00000074794	Arrdc3	1
GO	BP	GO:0046324	regulation of glucose import	1956-01-01	54/15927	0.17347	0.338587	ENSMUSG00000030168	Adipor2	1
GO	BP	GO:0046579	positive regulation of Ras protein signal transduction	1956-01-01	54/15927	0.17347	0.338587	ENSMUSG00000052229	Gpr17	1
GO	BP	GO:0048871	multicellular organismal homeostasis	1956-03-01	409/15927	0.173694	0.338587	ENSMUSG00000030168/ENSMUSG00000057329/ENSMUSG00000074794	Adipor2/Bcl2/Arrdc3	3
GO	BP	GO:0002763	positive regulation of myeloid leukocyte differentiation	1956-01-01	55/15927	0.176386	0.341557	ENSMUSG00000032501	Trib1	1
GO	BP	GO:0051926	negative regulation of calcium ion transport	1956-01-01	55/15927	0.176386	0.341557	ENSMUSG00000057329	Bcl2	1
GO	BP	GO:0070936	protein K48-linked ubiquitination	1956-01-01	55/15927	0.176386	0.341557	ENSMUSG00000020696	Rffl	1
GO	BP	GO:0099172	presynapse organization	1956-01-01	55/15927	0.176386	0.341557	ENSMUSG00000039361	Picalm	1
GO	BP	GO:1903078	positive regulation of protein localization to plasma membrane	1956-01-01	55/15927	0.176386	0.341557	ENSMUSG00000049493	Pls1	1
GO	BP	GO:0042110	T cell activation	1956-03-01	413/15927	0.177177	0.341817	ENSMUSG00000022901/ENSMUSG00000023915/ENSMUSG00000057329	Cd86/Tnfrsf21/Bcl2	3
GO	BP	GO:0034976	response to endoplasmic reticulum stress	1956-02-01	217/15927	0.177221	0.341817	ENSMUSG00000022136/ENSMUSG00000057329	Dnajc3/Bcl2	2
GO	BP	GO:0071383	cellular response to steroid hormone stimulus	1956-02-01	217/15927	0.177221	0.341817	ENSMUSG00000026826/ENSMUSG00000028927	Nr4a2/Padi2	2
GO	BP	GO:0001818	negative regulation of cytokine production	1956-02-01	218/15927	0.17848	0.342069	ENSMUSG00000023915/ENSMUSG00000031659	Tnfrsf21/Adcy7	2
GO	BP	GO:0006446	regulation of translational initiation	1956-01-01	56/15927	0.179291	0.342069	ENSMUSG00000022136	Dnajc3	1
GO	BP	GO:0019748	secondary metabolic process	1956-01-01	56/15927	0.179291	0.342069	ENSMUSG00000057329	Bcl2	1
GO	BP	GO:0042440	pigment metabolic process	1956-01-01	56/15927	0.179291	0.342069	ENSMUSG00000057329	Bcl2	1
GO	BP	GO:0045123	cellular extravasation	1956-01-01	56/15927	0.179291	0.342069	ENSMUSG00000006134	Crkl	1
GO	BP	GO:0072678	T cell migration	1956-01-01	56/15927	0.179291	0.342069	ENSMUSG00000006134	Crkl	1
GO	BP	GO:1902807	negative regulation of cell cycle G1/S phase transition	1956-01-01	56/15927	0.179291	0.342069	ENSMUSG00000057329	Bcl2	1
GO	BP	GO:0003007	heart morphogenesis	1956-02-01	219/15927	0.17974	0.342069	ENSMUSG00000006134/ENSMUSG00000040752	Crkl/Myh6	2
GO	BP	GO:0048608	reproductive structure development	1956-03-01	418/15927	0.18156	0.342069	ENSMUSG00000006134/ENSMUSG00000034640/ENSMUSG00000057329	Crkl/Tiparp/Bcl2	3
GO	BP	GO:0006354	DNA-templated transcription, elongation	1956-01-01	57/15927	0.182187	0.342069	ENSMUSG00000001542	Ell2	1
GO	BP	GO:0010332	response to gamma radiation	1956-01-01	57/15927	0.182187	0.342069	ENSMUSG00000057329	Bcl2	1
GO	BP	GO:0030837	negative regulation of actin filament polymerization	1956-01-01	57/15927	0.182187	0.342069	ENSMUSG00000070372	Capza1	1
GO	BP	GO:0043949	regulation of cAMP-mediated signaling	1956-01-01	57/15927	0.182187	0.342069	ENSMUSG00000074794	Arrdc3	1
GO	BP	GO:0048008	platelet-derived growth factor receptor signaling pathway	1956-01-01	57/15927	0.182187	0.342069	ENSMUSG00000034640	Tiparp	1
GO	BP	GO:0048488	synaptic vesicle endocytosis	1956-01-01	57/15927	0.182187	0.342069	ENSMUSG00000039361	Picalm	1
GO	BP	GO:0050710	negative regulation of cytokine secretion	1956-01-01	57/15927	0.182187	0.342069	ENSMUSG00000023915	Tnfrsf21	1
GO	BP	GO:0060675	ureteric bud morphogenesis	1956-01-01	57/15927	0.182187	0.342069	ENSMUSG00000057329	Bcl2	1
GO	BP	GO:0090278	negative regulation of peptide hormone secretion	1956-01-01	57/15927	0.182187	0.342069	ENSMUSG00000026074	Map4k4	1
GO	BP	GO:0140238	presynaptic endocytosis	1956-01-01	57/15927	0.182187	0.342069	ENSMUSG00000039361	Picalm	1
GO	BP	GO:0045444	fat cell differentiation	1956-02-01	221/15927	0.182265	0.342069	ENSMUSG00000026826/ENSMUSG00000071637	Nr4a2/Cebpd	2
GO	BP	GO:1901215	negative regulation of neuron death	1956-02-01	221/15927	0.182265	0.342069	ENSMUSG00000026826/ENSMUSG00000057329	Nr4a2/Bcl2	2
GO	BP	GO:0099003	vesicle-mediated transport in synapse	1956-02-01	222/15927	0.183529	0.342097	ENSMUSG00000022765/ENSMUSG00000039361	Snap29/Picalm	2
GO	BP	GO:0032886	regulation of microtubule-based process	1956-02-01	223/15927	0.184795	0.342097	ENSMUSG00000032064/ENSMUSG00000035299	Dixdc1/Mid1	2
GO	BP	GO:0008347	glial cell migration	1956-01-01	58/15927	0.185073	0.342097	ENSMUSG00000006134	Crkl	1
GO	BP	GO:0030968	endoplasmic reticulum unfolded protein response	1956-01-01	58/15927	0.185073	0.342097	ENSMUSG00000022136	Dnajc3	1
GO	BP	GO:0032835	glomerulus development	1956-01-01	58/15927	0.185073	0.342097	ENSMUSG00000057329	Bcl2	1
GO	BP	GO:0045454	cell redox homeostasis	1956-01-01	58/15927	0.185073	0.342097	ENSMUSG00000025823	Pdia4	1
GO	BP	GO:0048663	neuron fate commitment	1956-01-01	58/15927	0.185073	0.342097	ENSMUSG00000039830	Olig2	1
GO	BP	GO:0072171	mesonephric tubule morphogenesis	1956-01-01	58/15927	0.185073	0.342097	ENSMUSG00000057329	Bcl2	1
GO	BP	GO:1901607	alpha-amino acid biosynthetic process	1956-01-01	58/15927	0.185073	0.342097	ENSMUSG00000019055	Plod1	1
GO	BP	GO:1904888	cranial skeletal system development	1956-01-01	58/15927	0.185073	0.342097	ENSMUSG00000006134	Crkl	1
GO	BP	GO:0061458	reproductive system development	1956-03-01	422/15927	0.185088	0.342097	ENSMUSG00000006134/ENSMUSG00000034640/ENSMUSG00000057329	Crkl/Tiparp/Bcl2	3
GO	BP	GO:0071900	regulation of protein serine/threonine kinase activity	1956-03-01	422/15927	0.185088	0.342097	ENSMUSG00000006134/ENSMUSG00000032501/ENSMUSG00000036390	Crkl/Trib1/Gadd45a	3
GO	BP	GO:0001708	cell fate specification	1956-01-01	59/15927	0.187949	0.34477	ENSMUSG00000039830	Olig2	1
GO	BP	GO:0014911	positive regulation of smooth muscle cell migration	1956-01-01	59/15927	0.187949	0.34477	ENSMUSG00000057329	Bcl2	1
GO	BP	GO:0042982	amyloid precursor protein metabolic process	1956-01-01	59/15927	0.187949	0.34477	ENSMUSG00000039361	Picalm	1
GO	BP	GO:0046128	purine ribonucleoside metabolic process	1956-01-01	59/15927	0.187949	0.34477	ENSMUSG00000023961	Enpp4	1
GO	BP	GO:0060563	neuroepithelial cell differentiation	1956-01-01	59/15927	0.187949	0.34477	ENSMUSG00000024304	Cdh2	1
GO	BP	GO:2000378	negative regulation of reactive oxygen species metabolic process	1956-01-01	59/15927	0.187949	0.34477	ENSMUSG00000057329	Bcl2	1
GO	BP	GO:0046578	regulation of Ras protein signal transduction	1956-02-01	226/15927	0.188601	0.345532	ENSMUSG00000024304/ENSMUSG00000052229	Cdh2/Gpr17	2
GO	BP	GO:0002532	production of molecular mediator involved in inflammatory response	1956-01-01	60/15927	0.190815	0.34915	ENSMUSG00000031659	Adcy7	1
GO	BP	GO:0031346	positive regulation of cell projection organization	1956-03-01	430/15927	0.1922	0.349563	ENSMUSG00000021451/ENSMUSG00000032064/ENSMUSG00000039361	Sema4d/Dixdc1/Picalm	3
GO	BP	GO:0001836	release of cytochrome c from mitochondria	1956-01-01	61/15927	0.193671	0.349563	ENSMUSG00000057329	Bcl2	1
GO	BP	GO:0030239	myofibril assembly	1956-01-01	61/15927	0.193671	0.349563	ENSMUSG00000040752	Myh6	1
GO	BP	GO:0033627	cell adhesion mediated by integrin	1956-01-01	61/15927	0.193671	0.349563	ENSMUSG00000006134	Crkl	1
GO	BP	GO:0034394	protein localization to cell surface	1956-01-01	61/15927	0.193671	0.349563	ENSMUSG00000039361	Picalm	1
GO	BP	GO:0046323	glucose import	1956-01-01	61/15927	0.193671	0.349563	ENSMUSG00000030168	Adipor2	1
GO	BP	GO:0051057	positive regulation of small GTPase mediated signal transduction	1956-01-01	61/15927	0.193671	0.349563	ENSMUSG00000052229	Gpr17	1
GO	BP	GO:0055008	cardiac muscle tissue morphogenesis	1956-01-01	61/15927	0.193671	0.349563	ENSMUSG00000040752	Myh6	1
GO	BP	GO:0070059	intrinsic apoptotic signaling pathway in response to endoplasmic reticulum stress	1956-01-01	61/15927	0.193671	0.349563	ENSMUSG00000057329	Bcl2	1
GO	BP	GO:0071242	cellular response to ammonium ion	1956-01-01	61/15927	0.193671	0.349563	ENSMUSG00000006134	Crkl	1
GO	BP	GO:1904377	positive regulation of protein localization to cell periphery	1956-01-01	61/15927	0.193671	0.349563	ENSMUSG00000049493	Pls1	1
GO	BP	GO:0003208	cardiac ventricle morphogenesis	1956-01-01	62/15927	0.196517	0.352524	ENSMUSG00000040752	Myh6	1
GO	BP	GO:0008543	fibroblast growth factor receptor signaling pathway	1956-01-01	62/15927	0.196517	0.352524	ENSMUSG00000006134	Crkl	1
GO	BP	GO:0008652	cellular amino acid biosynthetic process	1956-01-01	62/15927	0.196517	0.352524	ENSMUSG00000019055	Plod1	1
GO	BP	GO:0051155	positive regulation of striated muscle cell differentiation	1956-01-01	62/15927	0.196517	0.352524	ENSMUSG00000057329	Bcl2	1
GO	BP	GO:0090559	regulation of membrane permeability	1956-01-01	62/15927	0.196517	0.352524	ENSMUSG00000057329	Bcl2	1
GO	BP	GO:0051251	positive regulation of lymphocyte activation	1956-02-01	233/15927	0.197523	0.353895	ENSMUSG00000022901/ENSMUSG00000057329	Cd86/Bcl2	2
GO	BP	GO:0051048	negative regulation of secretion	1956-02-01	234/15927	0.198802	0.354567	ENSMUSG00000023915/ENSMUSG00000026074	Tnfrsf21/Map4k4	2
GO	BP	GO:0060485	mesenchyme development	1956-02-01	234/15927	0.198802	0.354567	ENSMUSG00000021451/ENSMUSG00000057329	Sema4d/Bcl2	2
GO	BP	GO:0002090	regulation of receptor internalization	1956-01-01	63/15927	0.199353	0.354567	ENSMUSG00000041870	Ankrd13a	1
GO	BP	GO:0042278	purine nucleoside metabolic process	1956-01-01	63/15927	0.199353	0.354567	ENSMUSG00000023961	Enpp4	1
GO	BP	GO:0051453	regulation of intracellular pH	1956-01-01	63/15927	0.199353	0.354567	ENSMUSG00000057329	Bcl2	1
GO	BP	GO:1901796	regulation of signal transduction by p53 class mediator	1956-01-01	63/15927	0.199353	0.354567	ENSMUSG00000020696	Rffl	1
GO	BP	GO:0051650	establishment of vesicle localization	1956-02-01	236/15927	0.201363	0.356557	ENSMUSG00000022765/ENSMUSG00000039361	Snap29/Picalm	2
GO	BP	GO:0003151	outflow tract morphogenesis	1956-01-01	64/15927	0.202179	0.356557	ENSMUSG00000006134	Crkl	1
GO	BP	GO:0014068	positive regulation of phosphatidylinositol 3-kinase signaling	1956-01-01	64/15927	0.202179	0.356557	ENSMUSG00000021451	Sema4d	1
GO	BP	GO:0045669	positive regulation of osteoblast differentiation	1956-01-01	64/15927	0.202179	0.356557	ENSMUSG00000071637	Cebpd	1
GO	BP	GO:0055072	iron ion homeostasis	1956-01-01	64/15927	0.202179	0.356557	ENSMUSG00000039361	Picalm	1
GO	BP	GO:0060135	maternal process involved in female pregnancy	1956-01-01	64/15927	0.202179	0.356557	ENSMUSG00000031659	Adcy7	1
GO	BP	GO:0140056	organelle localization by membrane tethering	1956-01-01	64/15927	0.202179	0.356557	ENSMUSG00000022765	Snap29	1
GO	BP	GO:0001541	ovarian follicle development	1956-01-01	65/15927	0.204996	0.359738	ENSMUSG00000057329	Bcl2	1
GO	BP	GO:0030193	regulation of blood coagulation	1956-01-01	65/15927	0.204996	0.359738	ENSMUSG00000023961	Enpp4	1
GO	BP	GO:0051966	regulation of synaptic transmission, glutamatergic	1956-01-01	65/15927	0.204996	0.359738	ENSMUSG00000024304	Cdh2	1
GO	BP	GO:0072078	nephron tubule morphogenesis	1956-01-01	65/15927	0.204996	0.359738	ENSMUSG00000057329	Bcl2	1
GO	BP	GO:0043523	regulation of neuron apoptotic process	1956-02-01	239/15927	0.205213	0.359738	ENSMUSG00000026826/ENSMUSG00000057329	Nr4a2/Bcl2	2
GO	BP	GO:0034330	cell junction organization	1956-02-01	241/15927	0.207785	0.362106	ENSMUSG00000024304/ENSMUSG00000057329	Cdh2/Bcl2	2
GO	BP	GO:0022029	telencephalon cell migration	1956-01-01	66/15927	0.207802	0.362106	ENSMUSG00000032064	Dixdc1	1
GO	BP	GO:0060420	regulation of heart growth	1956-01-01	66/15927	0.207802	0.362106	ENSMUSG00000040752	Myh6	1
GO	BP	GO:1900046	regulation of hemostasis	1956-01-01	66/15927	0.207802	0.362106	ENSMUSG00000023961	Enpp4	1
GO	BP	GO:1903036	positive regulation of response to wounding	1956-01-01	66/15927	0.207802	0.362106	ENSMUSG00000023961	Enpp4	1
GO	BP	GO:0002694	regulation of leukocyte activation	1956-03-01	449/15927	0.209366	0.363514	ENSMUSG00000022901/ENSMUSG00000023915/ENSMUSG00000057329	Cd86/Tnfrsf21/Bcl2	3
GO	BP	GO:0097305	response to alcohol	1956-02-01	243/15927	0.21036	0.363514	ENSMUSG00000031659/ENSMUSG00000057329	Adcy7/Bcl2	2
GO	BP	GO:0002260	lymphocyte homeostasis	1956-01-01	67/15927	0.210599	0.363514	ENSMUSG00000057329	Bcl2	1
GO	BP	GO:0010507	negative regulation of autophagy	1956-01-01	67/15927	0.210599	0.363514	ENSMUSG00000057329	Bcl2	1
GO	BP	GO:0015914	phospholipid transport	1956-01-01	67/15927	0.210599	0.363514	ENSMUSG00000040430	Pitpnc1	1
GO	BP	GO:0036465	synaptic vesicle recycling	1956-01-01	67/15927	0.210599	0.363514	ENSMUSG00000039361	Picalm	1
GO	BP	GO:0072088	nephron epithelium morphogenesis	1956-01-01	67/15927	0.210599	0.363514	ENSMUSG00000057329	Bcl2	1
GO	BP	GO:0097194	execution phase of apoptosis	1956-01-01	67/15927	0.210599	0.363514	ENSMUSG00000020696	Rffl	1
GO	BP	GO:0042593	glucose homeostasis	1956-02-01	244/15927	0.211649	0.363603	ENSMUSG00000026074/ENSMUSG00000030168	Map4k4/Adipor2	2
GO	BP	GO:0009410	response to xenobiotic stimulus	1956-02-01	245/15927	0.212938	0.363603	ENSMUSG00000026826/ENSMUSG00000034640	Nr4a2/Tiparp	2
GO	BP	GO:0033500	carbohydrate homeostasis	1956-02-01	245/15927	0.212938	0.363603	ENSMUSG00000026074/ENSMUSG00000030168	Map4k4/Adipor2	2
GO	BP	GO:0030641	regulation of cellular pH	1956-01-01	68/15927	0.213387	0.363603	ENSMUSG00000057329	Bcl2	1
GO	BP	GO:0045844	positive regulation of striated muscle tissue development	1956-01-01	68/15927	0.213387	0.363603	ENSMUSG00000057329	Bcl2	1
GO	BP	GO:0048636	positive regulation of muscle organ development	1956-01-01	68/15927	0.213387	0.363603	ENSMUSG00000057329	Bcl2	1
GO	BP	GO:0050818	regulation of coagulation	1956-01-01	68/15927	0.213387	0.363603	ENSMUSG00000023961	Enpp4	1
GO	BP	GO:0060415	muscle tissue morphogenesis	1956-01-01	68/15927	0.213387	0.363603	ENSMUSG00000040752	Myh6	1
GO	BP	GO:0061178	regulation of insulin secretion involved in cellular response to glucose stimulus	1956-01-01	68/15927	0.213387	0.363603	ENSMUSG00000026074	Map4k4	1
GO	BP	GO:0061333	renal tubule morphogenesis	1956-01-01	68/15927	0.213387	0.363603	ENSMUSG00000057329	Bcl2	1
GO	BP	GO:0061515	myeloid cell development	1956-01-01	68/15927	0.213387	0.363603	ENSMUSG00000028382	Ptbp3	1
GO	BP	GO:0061448	connective tissue development	1956-02-01	246/15927	0.214229	0.364613	ENSMUSG00000036580/ENSMUSG00000074794	Spg20/Arrdc3	2
GO	BP	GO:0021885	forebrain cell migration	1956-01-01	69/15927	0.216164	0.365778	ENSMUSG00000032064	Dixdc1	1
GO	BP	GO:0031397	negative regulation of protein ubiquitination	1956-01-01	69/15927	0.216164	0.365778	ENSMUSG00000023150	Ivns1abp	1
GO	BP	GO:0071479	cellular response to ionizing radiation	1956-01-01	69/15927	0.216164	0.365778	ENSMUSG00000036390	Gadd45a	1
GO	BP	GO:0072028	nephron morphogenesis	1956-01-01	69/15927	0.216164	0.365778	ENSMUSG00000057329	Bcl2	1
GO	BP	GO:1901863	positive regulation of muscle tissue development	1956-01-01	69/15927	0.216164	0.365778	ENSMUSG00000057329	Bcl2	1
GO	BP	GO:0070098	chemokine-mediated signaling pathway	1956-01-01	70/15927	0.218932	0.369606	ENSMUSG00000028927	Padi2	1
GO	BP	GO:0071260	cellular response to mechanical stimulus	1956-01-01	70/15927	0.218932	0.369606	ENSMUSG00000036390	Gadd45a	1
GO	BP	GO:0032147	activation of protein kinase activity	1956-02-01	251/15927	0.220693	0.372149	ENSMUSG00000006134/ENSMUSG00000036390	Crkl/Gadd45a	2
GO	BP	GO:0032272	negative regulation of protein polymerization	1956-01-01	71/15927	0.221691	0.372971	ENSMUSG00000070372	Capza1	1
GO	BP	GO:0051865	protein autoubiquitination	1956-01-01	71/15927	0.221691	0.372971	ENSMUSG00000036964	Trim17	1
GO	BP	GO:0031668	cellular response to extracellular stimulus	1956-02-01	253/15927	0.223284	0.374788	ENSMUSG00000026826/ENSMUSG00000057329	Nr4a2/Bcl2	2
GO	BP	GO:0072593	reactive oxygen species metabolic process	1956-02-01	253/15927	0.223284	0.374788	ENSMUSG00000036390/ENSMUSG00000057329	Gadd45a/Bcl2	2
GO	BP	GO:0010827	regulation of glucose transmembrane transport	1956-01-01	72/15927	0.224439	0.375865	ENSMUSG00000030168	Adipor2	1
GO	BP	GO:1905897	regulation of response to endoplasmic reticulum stress	1956-01-01	72/15927	0.224439	0.375865	ENSMUSG00000022136	Dnajc3	1
GO	BP	GO:1903037	regulation of leukocyte cell-cell adhesion	1956-02-01	256/15927	0.227175	0.37657	ENSMUSG00000022901/ENSMUSG00000023915	Cd86/Tnfrsf21	2
GO	BP	GO:0007045	cell-substrate adherens junction assembly	1956-01-01	73/15927	0.227179	0.37657	ENSMUSG00000057329	Bcl2	1
GO	BP	GO:0014032	neural crest cell development	1956-01-01	73/15927	0.227179	0.37657	ENSMUSG00000021451	Sema4d	1
GO	BP	GO:0022406	membrane docking	1956-01-01	73/15927	0.227179	0.37657	ENSMUSG00000022765	Snap29	1
GO	BP	GO:0032479	regulation of type I interferon production	1956-01-01	73/15927	0.227179	0.37657	ENSMUSG00000026104	Stat1	1
GO	BP	GO:0034620	cellular response to unfolded protein	1956-01-01	73/15927	0.227179	0.37657	ENSMUSG00000022136	Dnajc3	1
GO	BP	GO:0048041	focal adhesion assembly	1956-01-01	73/15927	0.227179	0.37657	ENSMUSG00000057329	Bcl2	1
GO	BP	GO:0048644	muscle organ morphogenesis	1956-01-01	73/15927	0.227179	0.37657	ENSMUSG00000040752	Myh6	1
GO	BP	GO:1903312	negative regulation of mRNA metabolic process	1956-01-01	73/15927	0.227179	0.37657	ENSMUSG00000028382	Ptbp3	1
GO	BP	GO:1905114	cell surface receptor signaling pathway involved in cell-cell signaling	1956-03-01	471/15927	0.229664	0.380007	ENSMUSG00000024304/ENSMUSG00000032064/ENSMUSG00000040752	Cdh2/Dixdc1/Myh6	3
GO	BP	GO:0051056	regulation of small GTPase mediated signal transduction	1956-02-01	258/15927	0.229772	0.380007	ENSMUSG00000024304/ENSMUSG00000052229	Cdh2/Gpr17	2
GO	BP	GO:0030111	regulation of Wnt signaling pathway	1956-02-01	259/15927	0.231071	0.38171	ENSMUSG00000024304/ENSMUSG00000032064	Cdh2/Dixdc1	2
GO	BP	GO:0009611	response to wounding	1956-03-01	473/15927	0.231529	0.38171	ENSMUSG00000023961/ENSMUSG00000030168/ENSMUSG00000057329	Enpp4/Adipor2/Bcl2	3
GO	BP	GO:0072521	purine-containing compound metabolic process	1956-03-01	474/15927	0.232463	0.38171	ENSMUSG00000023961/ENSMUSG00000031659/ENSMUSG00000040752	Enpp4/Adcy7/Myh6	3
GO	BP	GO:0044106	cellular amine metabolic process	1956-01-01	75/15927	0.232629	0.38171	ENSMUSG00000026826	Nr4a2	1
GO	BP	GO:0050688	regulation of defense response to virus	1956-01-01	75/15927	0.232629	0.38171	ENSMUSG00000026104	Stat1	1
GO	BP	GO:0050795	regulation of behavior	1956-01-01	75/15927	0.232629	0.38171	ENSMUSG00000074794	Arrdc3	1
GO	BP	GO:0050871	positive regulation of B cell activation	1956-01-01	75/15927	0.232629	0.38171	ENSMUSG00000057329	Bcl2	1
GO	BP	GO:0001942	hair follicle development	1956-01-01	76/15927	0.23534	0.384003	ENSMUSG00000057329	Bcl2	1
GO	BP	GO:0009119	ribonucleoside metabolic process	1956-01-01	76/15927	0.23534	0.384003	ENSMUSG00000023961	Enpp4	1
GO	BP	GO:0032606	type I interferon production	1956-01-01	76/15927	0.23534	0.384003	ENSMUSG00000026104	Stat1	1
GO	BP	GO:0035773	insulin secretion involved in cellular response to glucose stimulus	1956-01-01	76/15927	0.23534	0.384003	ENSMUSG00000026074	Map4k4	1
GO	BP	GO:0051149	positive regulation of muscle cell differentiation	1956-01-01	76/15927	0.23534	0.384003	ENSMUSG00000057329	Bcl2	1
GO	BP	GO:0060326	cell chemotaxis	1956-02-01	263/15927	0.236274	0.385097	ENSMUSG00000006134/ENSMUSG00000028927	Crkl/Padi2	2
GO	BP	GO:0001570	vasculogenesis	1956-01-01	77/15927	0.238041	0.3854	ENSMUSG00000034640	Tiparp	1
GO	BP	GO:0001656	metanephros development	1956-01-01	77/15927	0.238041	0.3854	ENSMUSG00000057329	Bcl2	1
GO	BP	GO:0032436	positive regulation of proteasomal ubiquitin-dependent protein catabolic process	1956-01-01	77/15927	0.238041	0.3854	ENSMUSG00000032501	Trib1	1
GO	BP	GO:0043462	regulation of ATPase activity	1956-01-01	77/15927	0.238041	0.3854	ENSMUSG00000040752	Myh6	1
GO	BP	GO:0090630	activation of GTPase activity	1956-01-01	77/15927	0.238041	0.3854	ENSMUSG00000006134	Crkl	1
GO	BP	GO:0098773	skin epidermis development	1956-01-01	77/15927	0.238041	0.3854	ENSMUSG00000057329	Bcl2	1
GO	BP	GO:0022404	molting cycle process	1956-01-01	78/15927	0.240733	0.388468	ENSMUSG00000057329	Bcl2	1
GO	BP	GO:0022405	hair cycle process	1956-01-01	78/15927	0.240733	0.388468	ENSMUSG00000057329	Bcl2	1
GO	BP	GO:1903321	negative regulation of protein modification by small protein conjugation or removal	1956-01-01	78/15927	0.240733	0.388468	ENSMUSG00000023150	Ivns1abp	1
GO	BP	GO:0097193	intrinsic apoptotic signaling pathway	1956-02-01	267/15927	0.241484	0.38925	ENSMUSG00000023150/ENSMUSG00000057329	Ivns1abp/Bcl2	2
GO	BP	GO:0050865	regulation of cell activation	1956-03-01	484/15927	0.241838	0.389391	ENSMUSG00000022901/ENSMUSG00000023915/ENSMUSG00000057329	Cd86/Tnfrsf21/Bcl2	3
GO	BP	GO:0001822	kidney development	1956-02-01	268/15927	0.242787	0.389785	ENSMUSG00000034640/ENSMUSG00000057329	Tiparp/Bcl2	2
GO	BP	GO:0030100	regulation of endocytosis	1956-02-01	268/15927	0.242787	0.389785	ENSMUSG00000039361/ENSMUSG00000041870	Picalm/Ankrd13a	2
GO	BP	GO:0033077	T cell differentiation in thymus	1956-01-01	79/15927	0.243416	0.389785	ENSMUSG00000057329	Bcl2	1
GO	BP	GO:0048864	stem cell development	1956-01-01	79/15927	0.243416	0.389785	ENSMUSG00000021451	Sema4d	1
GO	BP	GO:1901606	alpha-amino acid catabolic process	1956-01-01	79/15927	0.243416	0.389785	ENSMUSG00000031700	Gpt2	1
GO	BP	GO:0050863	regulation of T cell activation	1956-02-01	269/15927	0.244091	0.390439	ENSMUSG00000022901/ENSMUSG00000023915	Cd86/Tnfrsf21	2
GO	BP	GO:0034599	cellular response to oxidative stress	1956-02-01	270/15927	0.245396	0.39192	ENSMUSG00000026826/ENSMUSG00000057329	Nr4a2/Bcl2	2
GO	BP	GO:0014033	neural crest cell differentiation	1956-01-01	80/15927	0.246089	0.39192	ENSMUSG00000021451	Sema4d	1
GO	BP	GO:0048678	response to axon injury	1956-01-01	80/15927	0.246089	0.39192	ENSMUSG00000057329	Bcl2	1
GO	BP	GO:0070252	actin-mediated cell contraction	1956-01-01	80/15927	0.246089	0.39192	ENSMUSG00000040752	Myh6	1
GO	BP	GO:0002696	positive regulation of leukocyte activation	1956-02-01	272/15927	0.248005	0.393591	ENSMUSG00000022901/ENSMUSG00000057329	Cd86/Bcl2	2
GO	BP	GO:0006885	regulation of pH	1956-01-01	81/15927	0.248754	0.393591	ENSMUSG00000057329	Bcl2	1
GO	BP	GO:0006906	vesicle fusion	1956-01-01	81/15927	0.248754	0.393591	ENSMUSG00000022765	Snap29	1
GO	BP	GO:0007200	phospholipase C-activating G protein-coupled receptor signaling pathway	1956-01-01	81/15927	0.248754	0.393591	ENSMUSG00000052229	Gpr17	1
GO	BP	GO:1990868	response to chemokine	1956-01-01	81/15927	0.248754	0.393591	ENSMUSG00000028927	Padi2	1
GO	BP	GO:1990869	cellular response to chemokine	1956-01-01	81/15927	0.248754	0.393591	ENSMUSG00000028927	Padi2	1
GO	BP	GO:0009308	amine metabolic process	1956-01-01	82/15927	0.251408	0.3948	ENSMUSG00000026826	Nr4a2	1
GO	BP	GO:0030510	regulation of BMP signaling pathway	1956-01-01	82/15927	0.251408	0.3948	ENSMUSG00000036580	Spg20	1
GO	BP	GO:0034333	adherens junction assembly	1956-01-01	82/15927	0.251408	0.3948	ENSMUSG00000057329	Bcl2	1
GO	BP	GO:0045069	regulation of viral genome replication	1956-01-01	82/15927	0.251408	0.3948	ENSMUSG00000057329	Bcl2	1
GO	BP	GO:0072080	nephron tubule development	1956-01-01	82/15927	0.251408	0.3948	ENSMUSG00000057329	Bcl2	1
GO	BP	GO:0120162	positive regulation of cold-induced thermogenesis	1956-01-01	82/15927	0.251408	0.3948	ENSMUSG00000030168	Adipor2	1
GO	BP	GO:0140029	exocytic process	1956-01-01	82/15927	0.251408	0.3948	ENSMUSG00000022765	Snap29	1
GO	BP	GO:0022600	digestive system process	1956-01-01	83/15927	0.254054	0.397248	ENSMUSG00000049493	Pls1	1
GO	BP	GO:0048525	negative regulation of viral process	1956-01-01	83/15927	0.254054	0.397248	ENSMUSG00000026104	Stat1	1
GO	BP	GO:0060021	roof of mouth development	1956-01-01	83/15927	0.254054	0.397248	ENSMUSG00000034640	Tiparp	1
GO	BP	GO:0097306	cellular response to alcohol	1956-01-01	83/15927	0.254054	0.397248	ENSMUSG00000031659	Adcy7	1
GO	BP	GO:0071902	positive regulation of protein serine/threonine kinase activity	1956-02-01	278/15927	0.25584	0.399236	ENSMUSG00000006134/ENSMUSG00000036390	Crkl/Gadd45a	2
GO	BP	GO:0007044	cell-substrate junction assembly	1956-01-01	84/15927	0.256691	0.399236	ENSMUSG00000057329	Bcl2	1
GO	BP	GO:0042102	positive regulation of T cell proliferation	1956-01-01	84/15927	0.256691	0.399236	ENSMUSG00000022901	Cd86	1
GO	BP	GO:0043473	pigmentation	1956-01-01	84/15927	0.256691	0.399236	ENSMUSG00000057329	Bcl2	1
GO	BP	GO:0060993	kidney morphogenesis	1956-01-01	84/15927	0.256691	0.399236	ENSMUSG00000057329	Bcl2	1
GO	BP	GO:0016032	viral process	1956-02-01	279/15927	0.257147	0.39952	ENSMUSG00000026104/ENSMUSG00000057329	Stat1/Bcl2	2
GO	BP	GO:0014066	regulation of phosphatidylinositol 3-kinase signaling	1956-01-01	85/15927	0.259318	0.399919	ENSMUSG00000021451	Sema4d	1
GO	BP	GO:0030004	cellular monovalent inorganic cation homeostasis	1956-01-01	85/15927	0.259318	0.399919	ENSMUSG00000057329	Bcl2	1
GO	BP	GO:0031110	regulation of microtubule polymerization or depolymerization	1956-01-01	85/15927	0.259318	0.399919	ENSMUSG00000035299	Mid1	1
GO	BP	GO:0043154	negative regulation of cysteine-type endopeptidase activity involved in apoptotic process	1956-01-01	85/15927	0.259318	0.399919	ENSMUSG00000020696	Rffl	1
GO	BP	GO:0044344	cellular response to fibroblast growth factor stimulus	1956-01-01	85/15927	0.259318	0.399919	ENSMUSG00000006134	Crkl	1
GO	BP	GO:0046888	negative regulation of hormone secretion	1956-01-01	85/15927	0.259318	0.399919	ENSMUSG00000026074	Map4k4	1
GO	BP	GO:0055013	cardiac muscle cell development	1956-01-01	85/15927	0.259318	0.399919	ENSMUSG00000040752	Myh6	1
GO	BP	GO:0043648	dicarboxylic acid metabolic process	1956-01-01	86/15927	0.261936	0.403106	ENSMUSG00000031700	Gpt2	1
GO	BP	GO:0045638	negative regulation of myeloid cell differentiation	1956-01-01	86/15927	0.261936	0.403106	ENSMUSG00000032501	Trib1	1
GO	BP	GO:0060271	cilium assembly	1956-02-01	284/15927	0.263682	0.404566	ENSMUSG00000009828/ENSMUSG00000022765	Ick/Snap29	2
GO	BP	GO:0008344	adult locomotory behavior	1956-01-01	87/15927	0.264545	0.404566	ENSMUSG00000026826	Nr4a2	1
GO	BP	GO:0036473	cell death in response to oxidative stress	1956-01-01	87/15927	0.264545	0.404566	ENSMUSG00000057329	Bcl2	1
GO	BP	GO:0048477	oogenesis	1956-01-01	87/15927	0.264545	0.404566	ENSMUSG00000057329	Bcl2	1
GO	BP	GO:0090174	organelle membrane fusion	1956-01-01	87/15927	0.264545	0.404566	ENSMUSG00000022765	Snap29	1
GO	BP	GO:2000060	positive regulation of ubiquitin-dependent protein catabolic process	1956-01-01	87/15927	0.264545	0.404566	ENSMUSG00000032501	Trib1	1
GO	BP	GO:0050867	positive regulation of cell activation	1956-02-01	285/15927	0.26499	0.404822	ENSMUSG00000022901/ENSMUSG00000057329	Cd86/Bcl2	2
GO	BP	GO:0001657	ureteric bud development	1956-01-01	88/15927	0.267146	0.405573	ENSMUSG00000057329	Bcl2	1
GO	BP	GO:0002027	regulation of heart rate	1956-01-01	88/15927	0.267146	0.405573	ENSMUSG00000040752	Myh6	1
GO	BP	GO:0009063	cellular amino acid catabolic process	1956-01-01	88/15927	0.267146	0.405573	ENSMUSG00000031700	Gpt2	1
GO	BP	GO:0010660	regulation of muscle cell apoptotic process	1956-01-01	88/15927	0.267146	0.405573	ENSMUSG00000057329	Bcl2	1
GO	BP	GO:0033138	positive regulation of peptidyl-serine phosphorylation	1956-01-01	88/15927	0.267146	0.405573	ENSMUSG00000057329	Bcl2	1
GO	BP	GO:0042770	signal transduction in response to DNA damage	1956-01-01	88/15927	0.267146	0.405573	ENSMUSG00000036390	Gadd45a	1
GO	BP	GO:0006470	protein dephosphorylation	1956-02-01	287/15927	0.267605	0.405848	ENSMUSG00000032058/ENSMUSG00000057329	Ppp2r1b/Bcl2	2
GO	BP	GO:0003300	cardiac muscle hypertrophy	1956-01-01	89/15927	0.269737	0.407391	ENSMUSG00000040752	Myh6	1
GO	BP	GO:0072163	mesonephric epithelium development	1956-01-01	89/15927	0.269737	0.407391	ENSMUSG00000057329	Bcl2	1
GO	BP	GO:0072164	mesonephric tubule development	1956-01-01	89/15927	0.269737	0.407391	ENSMUSG00000057329	Bcl2	1
GO	BP	GO:2000117	negative regulation of cysteine-type endopeptidase activity	1956-01-01	89/15927	0.269737	0.407391	ENSMUSG00000020696	Rffl	1
GO	BP	GO:0030216	keratinocyte differentiation	1956-01-01	90/15927	0.272319	0.409599	ENSMUSG00000040606	Kazn	1
GO	BP	GO:0044272	sulfur compound biosynthetic process	1956-01-01	90/15927	0.272319	0.409599	ENSMUSG00000053907	Mat2a	1
GO	BP	GO:0045778	positive regulation of ossification	1956-01-01	90/15927	0.272319	0.409599	ENSMUSG00000071637	Cebpd	1
GO	BP	GO:1902106	negative regulation of leukocyte differentiation	1956-01-01	90/15927	0.272319	0.409599	ENSMUSG00000032501	Trib1	1
GO	BP	GO:0001823	mesonephros development	1956-01-01	91/15927	0.274892	0.410932	ENSMUSG00000057329	Bcl2	1
GO	BP	GO:0021510	spinal cord development	1956-01-01	91/15927	0.274892	0.410932	ENSMUSG00000039830	Olig2	1
GO	BP	GO:0021766	hippocampus development	1956-01-01	91/15927	0.274892	0.410932	ENSMUSG00000006134	Crkl	1
GO	BP	GO:0035249	synaptic transmission, glutamatergic	1956-01-01	91/15927	0.274892	0.410932	ENSMUSG00000024304	Cdh2	1
GO	BP	GO:0055006	cardiac cell development	1956-01-01	91/15927	0.274892	0.410932	ENSMUSG00000040752	Myh6	1
GO	BP	GO:0071774	response to fibroblast growth factor	1956-01-01	91/15927	0.274892	0.410932	ENSMUSG00000006134	Crkl	1
GO	BP	GO:0007586	digestion	1956-01-01	92/15927	0.277456	0.411818	ENSMUSG00000049493	Pls1	1
GO	BP	GO:0010657	muscle cell apoptotic process	1956-01-01	92/15927	0.277456	0.411818	ENSMUSG00000057329	Bcl2	1
GO	BP	GO:0010923	negative regulation of phosphatase activity	1956-01-01	92/15927	0.277456	0.411818	ENSMUSG00000021451	Sema4d	1
GO	BP	GO:0034754	cellular hormone metabolic process	1956-01-01	92/15927	0.277456	0.411818	ENSMUSG00000034640	Tiparp	1
GO	BP	GO:0035967	cellular response to topologically incorrect protein	1956-01-01	92/15927	0.277456	0.411818	ENSMUSG00000022136	Dnajc3	1
GO	BP	GO:0046620	regulation of organ growth	1956-01-01	92/15927	0.277456	0.411818	ENSMUSG00000040752	Myh6	1
GO	BP	GO:0048024	regulation of mRNA splicing, via spliceosome	1956-01-01	92/15927	0.277456	0.411818	ENSMUSG00000028382	Ptbp3	1
GO	BP	GO:0045861	negative regulation of proteolysis	1956-02-01	296/15927	0.279372	0.413094	ENSMUSG00000020696/ENSMUSG00000039361	Rffl/Picalm	2
GO	BP	GO:0014897	striated muscle hypertrophy	1956-01-01	93/15927	0.280011	0.413094	ENSMUSG00000040752	Myh6	1
GO	BP	GO:0015748	organophosphate ester transport	1956-01-01	93/15927	0.280011	0.413094	ENSMUSG00000040430	Pitpnc1	1
GO	BP	GO:0032963	collagen metabolic process	1956-01-01	93/15927	0.280011	0.413094	ENSMUSG00000019055	Plod1	1
GO	BP	GO:0042303	molting cycle	1956-01-01	93/15927	0.280011	0.413094	ENSMUSG00000057329	Bcl2	1
GO	BP	GO:0042633	hair cycle	1956-01-01	93/15927	0.280011	0.413094	ENSMUSG00000057329	Bcl2	1
GO	BP	GO:0019395	fatty acid oxidation	1956-01-01	94/15927	0.282558	0.416011	ENSMUSG00000030168	Adipor2	1
GO	BP	GO:0060419	heart growth	1956-01-01	94/15927	0.282558	0.416011	ENSMUSG00000040752	Myh6	1
GO	BP	GO:0007178	transmembrane receptor protein serine/threonine kinase signaling pathway	1956-02-01	300/15927	0.284601	0.416809	ENSMUSG00000036580/ENSMUSG00000040752	Spg20/Myh6	2
GO	BP	GO:0050727	regulation of inflammatory response	1956-02-01	300/15927	0.284601	0.416809	ENSMUSG00000031659/ENSMUSG00000052229	Adcy7/Gpr17	2
GO	BP	GO:0001776	leukocyte homeostasis	1956-01-01	95/15927	0.285095	0.416809	ENSMUSG00000057329	Bcl2	1
GO	BP	GO:0007338	single fertilization	1956-01-01	95/15927	0.285095	0.416809	ENSMUSG00000006134	Crkl	1
GO	BP	GO:0014896	muscle hypertrophy	1956-01-01	95/15927	0.285095	0.416809	ENSMUSG00000040752	Myh6	1
GO	BP	GO:0034446	substrate adhesion-dependent cell spreading	1956-01-01	95/15927	0.285095	0.416809	ENSMUSG00000006134	Crkl	1
GO	BP	GO:0046632	alpha-beta T cell differentiation	1956-01-01	95/15927	0.285095	0.416809	ENSMUSG00000057329	Bcl2	1
GO	BP	GO:0050900	leukocyte migration	1956-02-01	302/15927	0.287214	0.419248	ENSMUSG00000006134/ENSMUSG00000028927	Crkl/Padi2	2
GO	BP	GO:0034440	lipid oxidation	1956-01-01	96/15927	0.287624	0.419248	ENSMUSG00000030168	Adipor2	1
GO	BP	GO:0051591	response to cAMP	1956-01-01	96/15927	0.287624	0.419248	ENSMUSG00000053907	Mat2a	1
GO	BP	GO:0006986	response to unfolded protein	1956-01-01	97/15927	0.290144	0.421538	ENSMUSG00000022136	Dnajc3	1
GO	BP	GO:0007006	mitochondrial membrane organization	1956-01-01	97/15927	0.290144	0.421538	ENSMUSG00000057329	Bcl2	1
GO	BP	GO:0010927	cellular component assembly involved in morphogenesis	1956-01-01	97/15927	0.290144	0.421538	ENSMUSG00000040752	Myh6	1
GO	BP	GO:0007204	positive regulation of cytosolic calcium ion concentration	1956-02-01	305/15927	0.291132	0.421538	ENSMUSG00000052229/ENSMUSG00000057329	Gpr17/Bcl2	2
GO	BP	GO:0044282	small molecule catabolic process	1956-02-01	305/15927	0.291132	0.421538	ENSMUSG00000023961/ENSMUSG00000031700	Enpp4/Gpt2	2
GO	BP	GO:0002224	toll-like receptor signaling pathway	1956-01-01	98/15927	0.292655	0.421538	ENSMUSG00000022901	Cd86	1
GO	BP	GO:0003014	renal system process	1956-01-01	98/15927	0.292655	0.421538	ENSMUSG00000057329	Bcl2	1
GO	BP	GO:0009116	nucleoside metabolic process	1956-01-01	98/15927	0.292655	0.421538	ENSMUSG00000023961	Enpp4	1
GO	BP	GO:0010522	regulation of calcium ion transport into cytosol	1956-01-01	98/15927	0.292655	0.421538	ENSMUSG00000057329	Bcl2	1
GO	BP	GO:0019079	viral genome replication	1956-01-01	98/15927	0.292655	0.421538	ENSMUSG00000057329	Bcl2	1
GO	BP	GO:0072009	nephron epithelium development	1956-01-01	98/15927	0.292655	0.421538	ENSMUSG00000057329	Bcl2	1
GO	BP	GO:1901800	positive regulation of proteasomal protein catabolic process	1956-01-01	98/15927	0.292655	0.421538	ENSMUSG00000032501	Trib1	1
GO	BP	GO:0007043	cell-cell junction assembly	1956-01-01	99/15927	0.295157	0.422231	ENSMUSG00000024304	Cdh2	1
GO	BP	GO:0008630	intrinsic apoptotic signaling pathway in response to DNA damage	1956-01-01	99/15927	0.295157	0.422231	ENSMUSG00000057329	Bcl2	1
GO	BP	GO:0014902	myotube differentiation	1956-01-01	99/15927	0.295157	0.422231	ENSMUSG00000057329	Bcl2	1
GO	BP	GO:0030183	B cell differentiation	1956-01-01	99/15927	0.295157	0.422231	ENSMUSG00000057329	Bcl2	1
GO	BP	GO:0030518	intracellular steroid hormone receptor signaling pathway	1956-01-01	99/15927	0.295157	0.422231	ENSMUSG00000028927	Padi2	1
GO	BP	GO:1902803	regulation of synaptic vesicle transport	1956-01-01	99/15927	0.295157	0.422231	ENSMUSG00000039361	Picalm	1
GO	BP	GO:1905477	positive regulation of protein localization to membrane	1956-01-01	99/15927	0.295157	0.422231	ENSMUSG00000049493	Pls1	1
GO	BP	GO:0044782	cilium organization	1956-02-01	309/15927	0.296354	0.423528	ENSMUSG00000009828/ENSMUSG00000022765	Ick/Snap29	2
GO	BP	GO:0043666	regulation of phosphoprotein phosphatase activity	1956-01-01	100/15927	0.297651	0.423725	ENSMUSG00000032058	Ppp2r1b	1
GO	BP	GO:0090101	negative regulation of transmembrane receptor protein serine/threonine kinase signaling pathway	1956-01-01	100/15927	0.297651	0.423725	ENSMUSG00000036580	Spg20	1
GO	BP	GO:1904659	glucose transmembrane transport	1956-01-01	100/15927	0.297651	0.423725	ENSMUSG00000030168	Adipor2	1
GO	BP	GO:2000379	positive regulation of reactive oxygen species metabolic process	1956-01-01	100/15927	0.297651	0.423725	ENSMUSG00000036390	Gadd45a	1
GO	BP	GO:0008645	hexose transmembrane transport	1956-01-01	101/15927	0.300136	0.425193	ENSMUSG00000030168	Adipor2	1
GO	BP	GO:0035305	negative regulation of dephosphorylation	1956-01-01	101/15927	0.300136	0.425193	ENSMUSG00000021451	Sema4d	1
GO	BP	GO:0048814	regulation of dendrite morphogenesis	1956-01-01	101/15927	0.300136	0.425193	ENSMUSG00000021451	Sema4d	1
GO	BP	GO:0055076	transition metal ion homeostasis	1956-01-01	101/15927	0.300136	0.425193	ENSMUSG00000039361	Picalm	1
GO	BP	GO:2000177	regulation of neural precursor cell proliferation	1956-01-01	101/15927	0.300136	0.425193	ENSMUSG00000024304	Cdh2	1
GO	BP	GO:0007569	cell aging	1956-01-01	102/15927	0.302613	0.427002	ENSMUSG00000057329	Bcl2	1
GO	BP	GO:0030048	actin filament-based movement	1956-01-01	102/15927	0.302613	0.427002	ENSMUSG00000040752	Myh6	1
GO	BP	GO:0030516	regulation of axon extension	1956-01-01	102/15927	0.302613	0.427002	ENSMUSG00000021451	Sema4d	1
GO	BP	GO:2000045	regulation of G1/S transition of mitotic cell cycle	1956-01-01	102/15927	0.302613	0.427002	ENSMUSG00000057329	Bcl2	1
GO	BP	GO:0031589	cell-substrate adhesion	1956-02-01	314/15927	0.302873	0.427002	ENSMUSG00000006134/ENSMUSG00000057329	Crkl/Bcl2	2
GO	BP	GO:0015749	monosaccharide transmembrane transport	1956-01-01	103/15927	0.30508	0.429699	ENSMUSG00000030168	Adipor2	1
GO	BP	GO:0032956	regulation of actin cytoskeleton organization	1956-02-01	317/15927	0.306781	0.4315	ENSMUSG00000032064/ENSMUSG00000070372	Dixdc1/Capza1	2
GO	BP	GO:0000187	activation of MAPK activity	1956-01-01	104/15927	0.30754	0.4315	ENSMUSG00000006134	Crkl	1
GO	BP	GO:0006413	translational initiation	1956-01-01	104/15927	0.30754	0.4315	ENSMUSG00000022136	Dnajc3	1
GO	BP	GO:0043500	muscle adaptation	1956-01-01	104/15927	0.30754	0.4315	ENSMUSG00000040752	Myh6	1
GO	BP	GO:0007568	aging	1956-02-01	318/15927	0.308083	0.431848	ENSMUSG00000039361/ENSMUSG00000057329	Picalm/Bcl2	2
GO	BP	GO:0051153	regulation of striated muscle cell differentiation	1956-01-01	105/15927	0.30999	0.434105	ENSMUSG00000057329	Bcl2	1
GO	BP	GO:0001952	regulation of cell-matrix adhesion	1956-01-01	106/15927	0.312433	0.437107	ENSMUSG00000057329	Bcl2	1
GO	BP	GO:0034219	carbohydrate transmembrane transport	1956-01-01	107/15927	0.314866	0.440091	ENSMUSG00000030168	Adipor2	1
GO	BP	GO:0045862	positive regulation of proteolysis	1956-02-01	324/15927	0.315885	0.441092	ENSMUSG00000032501/ENSMUSG00000039361	Trib1/Picalm	2
GO	BP	GO:0002065	columnar/cuboidal epithelial cell differentiation	1956-01-01	108/15927	0.317292	0.44137	ENSMUSG00000024304	Cdh2	1
GO	BP	GO:0008637	apoptotic mitochondrial changes	1956-01-01	108/15927	0.317292	0.44137	ENSMUSG00000057329	Bcl2	1
GO	BP	GO:0016525	negative regulation of angiogenesis	1956-01-01	108/15927	0.317292	0.44137	ENSMUSG00000026104	Stat1	1
GO	BP	GO:0071346	cellular response to interferon-gamma	1956-01-01	108/15927	0.317292	0.44137	ENSMUSG00000026104	Stat1	1
GO	BP	GO:0002688	regulation of leukocyte chemotaxis	1956-01-01	109/15927	0.319708	0.442627	ENSMUSG00000028927	Padi2	1
GO	BP	GO:0002761	regulation of myeloid leukocyte differentiation	1956-01-01	109/15927	0.319708	0.442627	ENSMUSG00000032501	Trib1	1
GO	BP	GO:0048284	organelle fusion	1956-01-01	109/15927	0.319708	0.442627	ENSMUSG00000022765	Snap29	1
GO	BP	GO:0090090	negative regulation of canonical Wnt signaling pathway	1956-01-01	109/15927	0.319708	0.442627	ENSMUSG00000024304	Cdh2	1
GO	BP	GO:1901216	positive regulation of neuron death	1956-01-01	109/15927	0.319708	0.442627	ENSMUSG00000039361	Picalm	1
GO	BP	GO:1903052	positive regulation of proteolysis involved in cellular protein catabolic process	1956-01-01	110/15927	0.322117	0.445471	ENSMUSG00000032501	Trib1	1
GO	BP	GO:1902903	regulation of supramolecular fiber organization	1956-02-01	329/15927	0.322373	0.445471	ENSMUSG00000035299/ENSMUSG00000070372	Mid1/Capza1	2
GO	BP	GO:0007259	JAK-STAT cascade	1956-01-01	111/15927	0.324517	0.446746	ENSMUSG00000026104	Stat1	1
GO	BP	GO:0018107	peptidyl-threonine phosphorylation	1956-01-01	111/15927	0.324517	0.446746	ENSMUSG00000057329	Bcl2	1
GO	BP	GO:0050905	neuromuscular process	1956-01-01	111/15927	0.324517	0.446746	ENSMUSG00000036580	Spg20	1
GO	BP	GO:2000181	negative regulation of blood vessel morphogenesis	1956-01-01	111/15927	0.324517	0.446746	ENSMUSG00000026104	Stat1	1
GO	BP	GO:0003206	cardiac chamber morphogenesis	1956-01-01	113/15927	0.329292	0.452042	ENSMUSG00000040752	Myh6	1
GO	BP	GO:0014065	phosphatidylinositol 3-kinase signaling	1956-01-01	113/15927	0.329292	0.452042	ENSMUSG00000021451	Sema4d	1
GO	BP	GO:0021761	limbic system development	1956-01-01	113/15927	0.329292	0.452042	ENSMUSG00000006134	Crkl	1
GO	BP	GO:0008037	cell recognition	1956-01-01	114/15927	0.331667	0.454449	ENSMUSG00000023915	Tnfrsf21	1
GO	BP	GO:0060048	cardiac muscle contraction	1956-01-01	114/15927	0.331667	0.454449	ENSMUSG00000040752	Myh6	1
GO	BP	GO:0007517	muscle organ development	1956-02-01	337/15927	0.332724	0.455471	ENSMUSG00000040752/ENSMUSG00000057329	Myh6/Bcl2	2
GO	BP	GO:0035270	endocrine system development	1956-01-01	115/15927	0.334034	0.456409	ENSMUSG00000006134	Crkl	1
GO	BP	GO:0097696	STAT cascade	1956-01-01	115/15927	0.334034	0.456409	ENSMUSG00000026104	Stat1	1
GO	BP	GO:0003231	cardiac ventricle development	1956-01-01	116/15927	0.336393	0.458624	ENSMUSG00000040752	Myh6	1
GO	BP	GO:0031109	microtubule polymerization or depolymerization	1956-01-01	116/15927	0.336393	0.458624	ENSMUSG00000035299	Mid1	1
GO	BP	GO:0044403	symbiont process	1956-02-01	340/15927	0.336596	0.458624	ENSMUSG00000026104/ENSMUSG00000057329	Stat1/Bcl2	2
GO	BP	GO:0007156	homophilic cell adhesion via plasma membrane adhesion molecules	1956-01-01	117/15927	0.338743	0.460262	ENSMUSG00000024304	Cdh2	1
GO	BP	GO:0045727	positive regulation of translation	1956-01-01	117/15927	0.338743	0.460262	ENSMUSG00000022136	Dnajc3	1
GO	BP	GO:1902806	regulation of cell cycle G1/S phase transition	1956-01-01	117/15927	0.338743	0.460262	ENSMUSG00000057329	Bcl2	1
GO	BP	GO:0018108	peptidyl-tyrosine phosphorylation	1956-02-01	343/15927	0.340462	0.460449	ENSMUSG00000021451/ENSMUSG00000022372	Sema4d/Sla	2
GO	BP	GO:0052548	regulation of endopeptidase activity	1956-02-01	343/15927	0.340462	0.460449	ENSMUSG00000020696/ENSMUSG00000039361	Rffl/Picalm	2
GO	BP	GO:0001936	regulation of endothelial cell proliferation	1956-01-01	118/15927	0.341085	0.460449	ENSMUSG00000026104	Stat1	1
GO	BP	GO:0007098	centrosome cycle	1956-01-01	118/15927	0.341085	0.460449	ENSMUSG00000036390	Gadd45a	1
GO	BP	GO:0010811	positive regulation of cell-substrate adhesion	1956-01-01	118/15927	0.341085	0.460449	ENSMUSG00000006134	Crkl	1
GO	BP	GO:0035966	response to topologically incorrect protein	1956-01-01	118/15927	0.341085	0.460449	ENSMUSG00000022136	Dnajc3	1
GO	BP	GO:1901136	carbohydrate derivative catabolic process	1956-01-01	118/15927	0.341085	0.460449	ENSMUSG00000023961	Enpp4	1
GO	BP	GO:0018210	peptidyl-threonine modification	1956-01-01	119/15927	0.343419	0.461894	ENSMUSG00000057329	Bcl2	1
GO	BP	GO:0055007	cardiac muscle cell differentiation	1956-01-01	119/15927	0.343419	0.461894	ENSMUSG00000040752	Myh6	1
GO	BP	GO:0061025	membrane fusion	1956-01-01	119/15927	0.343419	0.461894	ENSMUSG00000022765	Snap29	1
GO	BP	GO:1901657	glycosyl compound metabolic process	1956-01-01	119/15927	0.343419	0.461894	ENSMUSG00000023961	Enpp4	1
GO	BP	GO:0018212	peptidyl-tyrosine modification	1956-02-01	346/15927	0.344321	0.462681	ENSMUSG00000021451/ENSMUSG00000022372	Sema4d/Sla	2
GO	BP	GO:0032434	regulation of proteasomal ubiquitin-dependent protein catabolic process	1956-01-01	120/15927	0.345745	0.463743	ENSMUSG00000032501	Trib1	1
GO	BP	GO:0033135	regulation of peptidyl-serine phosphorylation	1956-01-01	120/15927	0.345745	0.463743	ENSMUSG00000057329	Bcl2	1
GO	BP	GO:0008277	regulation of G protein-coupled receptor signaling pathway	1956-01-01	121/15927	0.348063	0.466424	ENSMUSG00000074794	Arrdc3	1
GO	BP	GO:0022407	regulation of cell-cell adhesion	1956-02-01	350/15927	0.349456	0.467804	ENSMUSG00000022901/ENSMUSG00000023915	Cd86/Tnfrsf21	2
GO	BP	GO:0030177	positive regulation of Wnt signaling pathway	1956-01-01	122/15927	0.350373	0.467804	ENSMUSG00000032064	Dixdc1	1
GO	BP	GO:0061041	regulation of wound healing	1956-01-01	122/15927	0.350373	0.467804	ENSMUSG00000023961	Enpp4	1
GO	BP	GO:1901343	negative regulation of vasculature development	1956-01-01	122/15927	0.350373	0.467804	ENSMUSG00000026104	Stat1	1
GO	BP	GO:1903706	regulation of hemopoiesis	1956-02-01	352/15927	0.352019	0.469572	ENSMUSG00000026104/ENSMUSG00000032501	Stat1/Trib1	2
GO	BP	GO:0035304	regulation of protein dephosphorylation	1956-01-01	123/15927	0.352675	0.46959	ENSMUSG00000032058	Ppp2r1b	1
GO	BP	GO:0050680	negative regulation of epithelial cell proliferation	1956-01-01	123/15927	0.352675	0.46959	ENSMUSG00000026104	Stat1	1
GO	BP	GO:0046677	response to antibiotic	1956-02-01	353/15927	0.353299	0.469994	ENSMUSG00000031659/ENSMUSG00000057329	Adcy7/Bcl2	2
GO	BP	GO:0051480	regulation of cytosolic calcium ion concentration	1956-02-01	355/15927	0.355857	0.472966	ENSMUSG00000052229/ENSMUSG00000057329	Gpr17/Bcl2	2
GO	BP	GO:0010038	response to metal ion	1956-02-01	356/15927	0.357135	0.473532	ENSMUSG00000031659/ENSMUSG00000057329	Adcy7/Bcl2	2
GO	BP	GO:0006959	humoral immune response	1956-01-01	125/15927	0.357254	0.473532	ENSMUSG00000023915	Tnfrsf21	1
GO	BP	GO:0048675	axon extension	1956-01-01	125/15927	0.357254	0.473532	ENSMUSG00000021451	Sema4d	1
GO	BP	GO:0022612	gland morphogenesis	1956-01-01	126/15927	0.359532	0.475464	ENSMUSG00000057329	Bcl2	1
GO	BP	GO:0031023	microtubule organizing center organization	1956-01-01	126/15927	0.359532	0.475464	ENSMUSG00000036390	Gadd45a	1
GO	BP	GO:0034248	regulation of cellular amide metabolic process	1956-02-01	358/15927	0.359688	0.475464	ENSMUSG00000022136/ENSMUSG00000039361	Dnajc3/Picalm	2
GO	BP	GO:0006333	chromatin assembly or disassembly	1956-01-01	127/15927	0.361802	0.476106	ENSMUSG00000028927	Padi2	1
GO	BP	GO:0006338	chromatin remodeling	1956-01-01	127/15927	0.361802	0.476106	ENSMUSG00000028927	Padi2	1
GO	BP	GO:0016079	synaptic vesicle exocytosis	1956-01-01	127/15927	0.361802	0.476106	ENSMUSG00000022765	Snap29	1
GO	BP	GO:0043484	regulation of RNA splicing	1956-01-01	127/15927	0.361802	0.476106	ENSMUSG00000028382	Ptbp3	1
GO	BP	GO:0072331	signal transduction by p53 class mediator	1956-01-01	127/15927	0.361802	0.476106	ENSMUSG00000020696	Rffl	1
GO	BP	GO:0042060	wound healing	1956-02-01	360/15927	0.362237	0.476251	ENSMUSG00000023961/ENSMUSG00000030168	Enpp4/Adipor2	2
GO	BP	GO:0032970	regulation of actin filament-based process	1956-02-01	361/15927	0.363511	0.477364	ENSMUSG00000032064/ENSMUSG00000070372	Dixdc1/Capza1	2
GO	BP	GO:1903364	positive regulation of cellular protein catabolic process	1956-01-01	128/15927	0.364064	0.477364	ENSMUSG00000032501	Trib1	1
GO	BP	GO:1903900	regulation of viral life cycle	1956-01-01	128/15927	0.364064	0.477364	ENSMUSG00000057329	Bcl2	1
GO	BP	GO:0014706	striated muscle tissue development	1956-02-01	362/15927	0.364783	0.477879	ENSMUSG00000040752/ENSMUSG00000057329	Myh6/Bcl2	2
GO	BP	GO:0044419	interspecies interaction between organisms	1956-02-01	363/15927	0.366055	0.478603	ENSMUSG00000026104/ENSMUSG00000057329	Stat1/Bcl2	2
GO	BP	GO:0034341	response to interferon-gamma	1956-01-01	129/15927	0.366318	0.478603	ENSMUSG00000026104	Stat1	1
GO	BP	GO:1901991	negative regulation of mitotic cell cycle phase transition	1956-01-01	129/15927	0.366318	0.478603	ENSMUSG00000057329	Bcl2	1
GO	BP	GO:0007050	cell cycle arrest	1956-01-01	130/15927	0.368564	0.479239	ENSMUSG00000036390	Gadd45a	1
GO	BP	GO:0072073	kidney epithelium development	1956-01-01	130/15927	0.368564	0.479239	ENSMUSG00000057329	Bcl2	1
GO	BP	GO:0090288	negative regulation of cellular response to growth factor stimulus	1956-01-01	130/15927	0.368564	0.479239	ENSMUSG00000036580	Spg20	1
GO	BP	GO:0042176	regulation of protein catabolic process	1956-02-01	365/15927	0.368595	0.479239	ENSMUSG00000032501/ENSMUSG00000034640	Trib1/Tiparp	2
GO	BP	GO:0043161	proteasome-mediated ubiquitin-dependent protein catabolic process	1956-02-01	365/15927	0.368595	0.479239	ENSMUSG00000020696/ENSMUSG00000032501	Rffl/Trib1	2
GO	BP	GO:0035690	cellular response to drug	1956-02-01	366/15927	0.369864	0.479239	ENSMUSG00000006134/ENSMUSG00000031659	Crkl/Adcy7	2
GO	BP	GO:0009566	fertilization	1956-01-01	131/15927	0.370802	0.479239	ENSMUSG00000006134	Crkl	1
GO	BP	GO:0046488	phosphatidylinositol metabolic process	1956-01-01	131/15927	0.370802	0.479239	ENSMUSG00000040430	Pitpnc1	1
GO	BP	GO:0050684	regulation of mRNA processing	1956-01-01	131/15927	0.370802	0.479239	ENSMUSG00000028382	Ptbp3	1
GO	BP	GO:0055067	monovalent inorganic cation homeostasis	1956-01-01	131/15927	0.370802	0.479239	ENSMUSG00000057329	Bcl2	1
GO	BP	GO:0071456	cellular response to hypoxia	1956-01-01	131/15927	0.370802	0.479239	ENSMUSG00000057329	Bcl2	1
GO	BP	GO:0045785	positive regulation of cell adhesion	1956-02-01	367/15927	0.371132	0.479239	ENSMUSG00000006134/ENSMUSG00000022901	Crkl/Cd86	2
GO	BP	GO:0052547	regulation of peptidase activity	1956-02-01	368/15927	0.372399	0.479239	ENSMUSG00000020696/ENSMUSG00000039361	Rffl/Picalm	2
GO	BP	GO:0016202	regulation of striated muscle tissue development	1956-01-01	132/15927	0.373033	0.479239	ENSMUSG00000057329	Bcl2	1
GO	BP	GO:0030010	establishment of cell polarity	1956-01-01	132/15927	0.373033	0.479239	ENSMUSG00000006134	Crkl	1
GO	BP	GO:0030178	negative regulation of Wnt signaling pathway	1956-01-01	132/15927	0.373033	0.479239	ENSMUSG00000024304	Cdh2	1
GO	BP	GO:0031333	negative regulation of protein complex assembly	1956-01-01	132/15927	0.373033	0.479239	ENSMUSG00000070372	Capza1	1
GO	BP	GO:0060359	response to ammonium ion	1956-01-01	132/15927	0.373033	0.479239	ENSMUSG00000006134	Crkl	1
GO	BP	GO:0072006	nephron development	1956-01-01	132/15927	0.373033	0.479239	ENSMUSG00000057329	Bcl2	1
GO	BP	GO:0001667	ameboidal-type cell migration	1956-02-01	370/15927	0.37493	0.480406	ENSMUSG00000020696/ENSMUSG00000021451	Rffl/Sema4d	2
GO	BP	GO:0001935	endothelial cell proliferation	1956-01-01	133/15927	0.375256	0.480406	ENSMUSG00000026104	Stat1	1
GO	BP	GO:0009411	response to UV	1956-01-01	133/15927	0.375256	0.480406	ENSMUSG00000057329	Bcl2	1
GO	BP	GO:0046631	alpha-beta T cell activation	1956-01-01	133/15927	0.375256	0.480406	ENSMUSG00000057329	Bcl2	1
GO	BP	GO:0010639	negative regulation of organelle organization	1956-02-01	372/15927	0.377458	0.481976	ENSMUSG00000035299/ENSMUSG00000070372	Mid1/Capza1	2
GO	BP	GO:0045216	cell-cell junction organization	1956-01-01	134/15927	0.377471	0.481976	ENSMUSG00000024304	Cdh2	1
GO	BP	GO:0046683	response to organophosphorus	1956-01-01	134/15927	0.377471	0.481976	ENSMUSG00000053907	Mat2a	1
GO	BP	GO:1901861	regulation of muscle tissue development	1956-01-01	135/15927	0.379678	0.484372	ENSMUSG00000057329	Bcl2	1
GO	BP	GO:0002221	pattern recognition receptor signaling pathway	1956-01-01	136/15927	0.381878	0.485906	ENSMUSG00000022901	Cd86	1
GO	BP	GO:0048634	regulation of muscle organ development	1956-01-01	136/15927	0.381878	0.485906	ENSMUSG00000057329	Bcl2	1
GO	BP	GO:0050777	negative regulation of immune response	1956-01-01	136/15927	0.381878	0.485906	ENSMUSG00000052229	Gpr17	1
GO	BP	GO:0007292	female gamete generation	1956-01-01	137/15927	0.38407	0.48827	ENSMUSG00000057329	Bcl2	1
GO	BP	GO:0002758	innate immune response-activating signal transduction	1956-01-01	138/15927	0.386255	0.489345	ENSMUSG00000022901	Cd86	1
GO	BP	GO:0009267	cellular response to starvation	1956-01-01	138/15927	0.386255	0.489345	ENSMUSG00000057329	Bcl2	1
GO	BP	GO:0051147	regulation of muscle cell differentiation	1956-01-01	138/15927	0.386255	0.489345	ENSMUSG00000057329	Bcl2	1
GO	BP	GO:1903707	negative regulation of hemopoiesis	1956-01-01	138/15927	0.386255	0.489345	ENSMUSG00000032501	Trib1	1
GO	BP	GO:0019932	second-messenger-mediated signaling	1956-02-01	380/15927	0.387526	0.490531	ENSMUSG00000031659/ENSMUSG00000074794	Adcy7/Arrdc3	2
GO	BP	GO:0008360	regulation of cell shape	1956-01-01	139/15927	0.388431	0.491252	ENSMUSG00000021451	Sema4d	1
GO	BP	GO:0071333	cellular response to glucose stimulus	1956-01-01	140/15927	0.390601	0.493568	ENSMUSG00000026074	Map4k4	1
GO	BP	GO:0007596	blood coagulation	1956-01-01	141/15927	0.392762	0.495016	ENSMUSG00000023961	Enpp4	1
GO	BP	GO:0036294	cellular response to decreased oxygen levels	1956-01-01	141/15927	0.392762	0.495016	ENSMUSG00000057329	Bcl2	1
GO	BP	GO:0071331	cellular response to hexose stimulus	1956-01-01	141/15927	0.392762	0.495016	ENSMUSG00000026074	Map4k4	1
GO	BP	GO:0007599	hemostasis	1956-01-01	143/15927	0.397063	0.498289	ENSMUSG00000023961	Enpp4	1
GO	BP	GO:0043433	negative regulation of DNA-binding transcription factor activity	1956-01-01	143/15927	0.397063	0.498289	ENSMUSG00000032501	Trib1	1
GO	BP	GO:0048015	phosphatidylinositol-mediated signaling	1956-01-01	143/15927	0.397063	0.498289	ENSMUSG00000021451	Sema4d	1
GO	BP	GO:0050817	coagulation	1956-01-01	143/15927	0.397063	0.498289	ENSMUSG00000023961	Enpp4	1
GO	BP	GO:0071326	cellular response to monosaccharide stimulus	1956-01-01	143/15927	0.397063	0.498289	ENSMUSG00000026074	Map4k4	1
GO	BP	GO:0048592	eye morphogenesis	1956-01-01	145/15927	0.401334	0.502785	ENSMUSG00000057329	Bcl2	1
GO	BP	GO:2000058	regulation of ubiquitin-dependent protein catabolic process	1956-01-01	145/15927	0.401334	0.502785	ENSMUSG00000032501	Trib1	1
GO	BP	GO:0048017	inositol lipid-mediated signaling	1956-01-01	146/15927	0.403458	0.50415	ENSMUSG00000021451	Sema4d	1
GO	BP	GO:0048754	branching morphogenesis of an epithelial tube	1956-01-01	146/15927	0.403458	0.50415	ENSMUSG00000057329	Bcl2	1
GO	BP	GO:1901988	negative regulation of cell cycle phase transition	1956-01-01	146/15927	0.403458	0.50415	ENSMUSG00000057329	Bcl2	1
GO	BP	GO:0010970	transport along microtubule	1956-01-01	147/15927	0.405575	0.505931	ENSMUSG00000009828	Ick	1
GO	BP	GO:1902107	positive regulation of leukocyte differentiation	1956-01-01	147/15927	0.405575	0.505931	ENSMUSG00000032501	Trib1	1
GO	BP	GO:0006941	striated muscle contraction	1956-01-01	148/15927	0.407685	0.506402	ENSMUSG00000040752	Myh6	1
GO	BP	GO:0009913	epidermal cell differentiation	1956-01-01	148/15927	0.407685	0.506402	ENSMUSG00000040606	Kazn	1
GO	BP	GO:0010950	positive regulation of endopeptidase activity	1956-01-01	148/15927	0.407685	0.506402	ENSMUSG00000039361	Picalm	1
GO	BP	GO:0030833	regulation of actin filament polymerization	1956-01-01	148/15927	0.407685	0.506402	ENSMUSG00000070372	Capza1	1
GO	BP	GO:0099111	microtubule-based transport	1956-01-01	148/15927	0.407685	0.506402	ENSMUSG00000009828	Ick	1
GO	BP	GO:0009896	positive regulation of catabolic process	1956-02-01	397/15927	0.408692	0.507222	ENSMUSG00000032501/ENSMUSG00000034640	Trib1/Tiparp	2
GO	BP	GO:0030534	adult behavior	1956-01-01	149/15927	0.409787	0.50815	ENSMUSG00000026826	Nr4a2	1
GO	BP	GO:0006457	protein folding	1956-01-01	150/15927	0.411882	0.509451	ENSMUSG00000022136	Dnajc3	1
GO	BP	GO:0035051	cardiocyte differentiation	1956-01-01	150/15927	0.411882	0.509451	ENSMUSG00000040752	Myh6	1
GO	BP	GO:0043271	negative regulation of ion transport	1956-01-01	150/15927	0.411882	0.509451	ENSMUSG00000057329	Bcl2	1
GO	BP	GO:0007265	Ras protein signal transduction	1956-02-01	402/15927	0.414853	0.512693	ENSMUSG00000024304/ENSMUSG00000052229	Cdh2/Gpr17	2
GO	BP	GO:0045807	positive regulation of endocytosis	1956-01-01	152/15927	0.416049	0.513303	ENSMUSG00000039361	Picalm	1
GO	BP	GO:0071322	cellular response to carbohydrate stimulus	1956-01-01	152/15927	0.416049	0.513303	ENSMUSG00000026074	Map4k4	1
GO	BP	GO:0051017	actin filament bundle assembly	1956-01-01	153/15927	0.418122	0.514558	ENSMUSG00000049493	Pls1	1
GO	BP	GO:0071478	cellular response to radiation	1956-01-01	153/15927	0.418122	0.514558	ENSMUSG00000036390	Gadd45a	1
GO	BP	GO:1903034	regulation of response to wounding	1956-01-01	153/15927	0.418122	0.514558	ENSMUSG00000023961	Enpp4	1
GO	BP	GO:0003205	cardiac chamber development	1956-01-01	154/15927	0.420188	0.516231	ENSMUSG00000040752	Myh6	1
GO	BP	GO:0097164	ammonium ion metabolic process	1956-01-01	154/15927	0.420188	0.516231	ENSMUSG00000026826	Nr4a2	1
GO	BP	GO:0009314	response to radiation	1956-02-01	407/15927	0.420984	0.516775	ENSMUSG00000036390/ENSMUSG00000057329	Gadd45a/Bcl2	2
GO	BP	GO:0007519	skeletal muscle tissue development	1956-01-01	155/15927	0.422247	0.517022	ENSMUSG00000057329	Bcl2	1
GO	BP	GO:0031644	regulation of neurological system process	1956-01-01	155/15927	0.422247	0.517022	ENSMUSG00000023915	Tnfrsf21	1
GO	BP	GO:0042542	response to hydrogen peroxide	1956-01-01	155/15927	0.422247	0.517022	ENSMUSG00000057329	Bcl2	1
GO	BP	GO:0001678	cellular glucose homeostasis	1956-01-01	156/15927	0.424298	0.517799	ENSMUSG00000026074	Map4k4	1
GO	BP	GO:0051384	response to glucocorticoid	1956-01-01	156/15927	0.424298	0.517799	ENSMUSG00000057329	Bcl2	1
GO	BP	GO:0061572	actin filament bundle organization	1956-01-01	156/15927	0.424298	0.517799	ENSMUSG00000049493	Pls1	1
GO	BP	GO:0071236	cellular response to antibiotic	1956-01-01	156/15927	0.424298	0.517799	ENSMUSG00000031659	Adcy7	1
GO	BP	GO:0050708	regulation of protein secretion	1956-02-01	411/15927	0.425866	0.518994	ENSMUSG00000023915/ENSMUSG00000026074	Tnfrsf21/Map4k4	2
GO	BP	GO:0014074	response to purine-containing compound	1956-01-01	157/15927	0.426342	0.518994	ENSMUSG00000053907	Mat2a	1
GO	BP	GO:0017156	calcium ion regulated exocytosis	1956-01-01	157/15927	0.426342	0.518994	ENSMUSG00000022765	Snap29	1
GO	BP	GO:0009150	purine ribonucleotide metabolic process	1956-02-01	413/15927	0.4283	0.519312	ENSMUSG00000031659/ENSMUSG00000040752	Adcy7/Myh6	2
GO	BP	GO:0048660	regulation of smooth muscle cell proliferation	1956-01-01	158/15927	0.428379	0.519312	ENSMUSG00000032501	Trib1	1
GO	BP	GO:0050796	regulation of insulin secretion	1956-01-01	158/15927	0.428379	0.519312	ENSMUSG00000026074	Map4k4	1
GO	BP	GO:0071453	cellular response to oxygen levels	1956-01-01	158/15927	0.428379	0.519312	ENSMUSG00000057329	Bcl2	1
GO	BP	GO:2000027	regulation of animal organ morphogenesis	1956-01-01	158/15927	0.428379	0.519312	ENSMUSG00000057329	Bcl2	1
GO	BP	GO:0042391	regulation of membrane potential	1956-02-01	414/15927	0.429515	0.519619	ENSMUSG00000036580/ENSMUSG00000057329	Spg20/Bcl2	2
GO	BP	GO:0045786	negative regulation of cell cycle	1956-02-01	414/15927	0.429515	0.519619	ENSMUSG00000036390/ENSMUSG00000057329	Gadd45a/Bcl2	2
GO	BP	GO:0000082	G1/S transition of mitotic cell cycle	1956-01-01	159/15927	0.430409	0.519619	ENSMUSG00000057329	Bcl2	1
GO	BP	GO:0009952	anterior/posterior pattern specification	1956-01-01	159/15927	0.430409	0.519619	ENSMUSG00000006134	Crkl	1
GO	BP	GO:0060402	calcium ion transport into cytosol	1956-01-01	159/15927	0.430409	0.519619	ENSMUSG00000057329	Bcl2	1
GO	BP	GO:0006397	mRNA processing	1956-02-01	418/15927	0.434361	0.52363	ENSMUSG00000027881/ENSMUSG00000028382	Prpf38b/Ptbp3	2
GO	BP	GO:0030705	cytoskeleton-dependent intracellular transport	1956-01-01	161/15927	0.434448	0.52363	ENSMUSG00000009828	Ick	1
GO	BP	GO:0048659	smooth muscle cell proliferation	1956-01-01	162/15927	0.436457	0.525185	ENSMUSG00000032501	Trib1	1
GO	BP	GO:0060538	skeletal muscle organ development	1956-01-01	162/15927	0.436457	0.525185	ENSMUSG00000057329	Bcl2	1
GO	BP	GO:0008064	regulation of actin polymerization or depolymerization	1956-01-01	163/15927	0.438459	0.526727	ENSMUSG00000070372	Capza1	1
GO	BP	GO:0030041	actin filament polymerization	1956-01-01	163/15927	0.438459	0.526727	ENSMUSG00000070372	Capza1	1
GO	BP	GO:1901615	organic hydroxy compound metabolic process	1956-02-01	422/15927	0.439186	0.527167	ENSMUSG00000026826/ENSMUSG00000057329	Nr4a2/Bcl2	2
GO	BP	GO:0048732	gland development	1956-02-01	423/15927	0.440389	0.527822	ENSMUSG00000006134/ENSMUSG00000057329	Crkl/Bcl2	2
GO	BP	GO:0030832	regulation of actin filament length	1956-01-01	164/15927	0.440453	0.527822	ENSMUSG00000070372	Capza1	1
GO	BP	GO:0009259	ribonucleotide metabolic process	1956-02-01	426/15927	0.443989	0.529972	ENSMUSG00000031659/ENSMUSG00000040752	Adcy7/Myh6	2
GO	BP	GO:0002218	activation of innate immune response	1956-01-01	166/15927	0.444422	0.529972	ENSMUSG00000022901	Cd86	1
GO	BP	GO:0002819	regulation of adaptive immune response	1956-01-01	166/15927	0.444422	0.529972	ENSMUSG00000031659	Adcy7	1
GO	BP	GO:0008016	regulation of heart contraction	1956-01-01	166/15927	0.444422	0.529972	ENSMUSG00000040752	Myh6	1
GO	BP	GO:0008217	regulation of blood pressure	1956-01-01	166/15927	0.444422	0.529972	ENSMUSG00000040752	Myh6	1
GO	BP	GO:2001235	positive regulation of apoptotic signaling pathway	1956-01-01	166/15927	0.444422	0.529972	ENSMUSG00000032058	Ppp2r1b	1
GO	BP	GO:0010952	positive regulation of peptidase activity	1956-01-01	167/15927	0.446396	0.531459	ENSMUSG00000039361	Picalm	1
GO	BP	GO:0050870	positive regulation of T cell activation	1956-01-01	167/15927	0.446396	0.531459	ENSMUSG00000022901	Cd86	1
GO	BP	GO:0010498	proteasomal protein catabolic process	1956-02-01	429/15927	0.447578	0.532432	ENSMUSG00000020696/ENSMUSG00000032501	Rffl/Trib1	2
GO	BP	GO:0007269	neurotransmitter secretion	1956-01-01	168/15927	0.448363	0.532933	ENSMUSG00000022765	Snap29	1
GO	BP	GO:0031960	response to corticosteroid	1956-01-01	169/15927	0.450324	0.534394	ENSMUSG00000057329	Bcl2	1
GO	BP	GO:0099643	signal release from synapse	1956-01-01	169/15927	0.450324	0.534394	ENSMUSG00000022765	Snap29	1
GO	BP	GO:0006979	response to oxidative stress	1956-02-01	432/15927	0.451154	0.534945	ENSMUSG00000026826/ENSMUSG00000057329	Nr4a2/Bcl2	2
GO	BP	GO:0043122	regulation of I-kappaB kinase/NF-kappaB signaling	1956-01-01	171/15927	0.454224	0.538148	ENSMUSG00000026104	Stat1	1
GO	BP	GO:0006163	purine nucleotide metabolic process	1956-02-01	436/15927	0.455902	0.539572	ENSMUSG00000031659/ENSMUSG00000040752	Adcy7/Myh6	2
GO	BP	GO:0060401	cytosolic calcium ion transport	1956-01-01	172/15927	0.456163	0.539572	ENSMUSG00000057329	Bcl2	1
GO	BP	GO:0051656	establishment of organelle localization	1956-02-01	439/15927	0.459448	0.542382	ENSMUSG00000022765/ENSMUSG00000039361	Snap29/Picalm	2
GO	BP	GO:0006839	mitochondrial transport	1956-01-01	174/15927	0.460023	0.542382	ENSMUSG00000057329	Bcl2	1
GO	BP	GO:0009266	response to temperature stimulus	1956-01-01	174/15927	0.460023	0.542382	ENSMUSG00000022136	Dnajc3	1
GO	BP	GO:0044843	cell cycle G1/S phase transition	1956-01-01	174/15927	0.460023	0.542382	ENSMUSG00000057329	Bcl2	1
GO	BP	GO:0006874	cellular calcium ion homeostasis	1956-02-01	440/15927	0.460628	0.542657	ENSMUSG00000052229/ENSMUSG00000057329	Gpr17/Bcl2	2
GO	BP	GO:0019693	ribose phosphate metabolic process	1956-02-01	441/15927	0.461805	0.542894	ENSMUSG00000031659/ENSMUSG00000040752	Adcy7/Myh6	2
GO	BP	GO:0050731	positive regulation of peptidyl-tyrosine phosphorylation	1956-01-01	175/15927	0.461942	0.542894	ENSMUSG00000021451	Sema4d	1
GO	BP	GO:0061138	morphogenesis of a branching epithelium	1956-01-01	175/15927	0.461942	0.542894	ENSMUSG00000057329	Bcl2	1
GO	BP	GO:0045860	positive regulation of protein kinase activity	1956-02-01	442/15927	0.462982	0.543312	ENSMUSG00000006134/ENSMUSG00000036390	Crkl/Gadd45a	2
GO	BP	GO:0061136	regulation of proteasomal protein catabolic process	1956-01-01	176/15927	0.463855	0.543312	ENSMUSG00000032501	Trib1	1
GO	BP	GO:1902275	regulation of chromatin organization	1956-01-01	176/15927	0.463855	0.543312	ENSMUSG00000028927	Padi2	1
GO	BP	GO:0001501	skeletal system development	1956-02-01	443/15927	0.464157	0.543312	ENSMUSG00000021451/ENSMUSG00000034640	Sema4d/Tiparp	2
GO	BP	GO:0002791	regulation of peptide secretion	1956-02-01	443/15927	0.464157	0.543312	ENSMUSG00000023915/ENSMUSG00000026074	Tnfrsf21/Map4k4	2
GO	BP	GO:0042445	hormone metabolic process	1956-01-01	177/15927	0.465761	0.544754	ENSMUSG00000034640	Tiparp	1
GO	BP	GO:0007346	regulation of mitotic cell cycle	1956-02-01	447/15927	0.468842	0.547875	ENSMUSG00000036390/ENSMUSG00000057329	Gadd45a/Bcl2	2
GO	BP	GO:0042594	response to starvation	1956-01-01	179/15927	0.469554	0.547875	ENSMUSG00000057329	Bcl2	1
GO	BP	GO:0050707	regulation of cytokine secretion	1956-01-01	179/15927	0.469554	0.547875	ENSMUSG00000023915	Tnfrsf21	1
GO	BP	GO:0071248	cellular response to metal ion	1956-01-01	180/15927	0.47144	0.549637	ENSMUSG00000031659	Adcy7	1
GO	BP	GO:0023061	signal release	1956-02-01	450/15927	0.472341	0.550249	ENSMUSG00000022765/ENSMUSG00000026074	Snap29/Map4k4	2
GO	BP	GO:1903039	positive regulation of leukocyte cell-cell adhesion	1956-01-01	181/15927	0.47332	0.55095	ENSMUSG00000022901	Cd86	1
GO	BP	GO:0055074	calcium ion homeostasis	1956-02-01	454/15927	0.476985	0.55398	ENSMUSG00000052229/ENSMUSG00000057329	Gpr17/Bcl2	2
GO	BP	GO:0009108	coenzyme biosynthetic process	1956-01-01	183/15927	0.477059	0.55398	ENSMUSG00000053907	Mat2a	1
GO	BP	GO:0048839	inner ear development	1956-01-01	183/15927	0.477059	0.55398	ENSMUSG00000071637	Cebpd	1
GO	BP	GO:0016236	macroautophagy	1956-01-01	185/15927	0.480773	0.557407	ENSMUSG00000022765	Snap29	1
GO	BP	GO:0031032	actomyosin structure organization	1956-01-01	185/15927	0.480773	0.557407	ENSMUSG00000040752	Myh6	1
GO	BP	GO:0007160	cell-matrix adhesion	1956-01-01	186/15927	0.48262	0.558662	ENSMUSG00000057329	Bcl2	1
GO	BP	GO:0048863	stem cell differentiation	1956-01-01	186/15927	0.48262	0.558662	ENSMUSG00000021451	Sema4d	1
GO	BP	GO:0072503	cellular divalent inorganic cation homeostasis	1956-02-01	462/15927	0.486201	0.561139	ENSMUSG00000052229/ENSMUSG00000057329	Gpr17/Bcl2	2
GO	BP	GO:0008154	actin polymerization or depolymerization	1956-01-01	188/15927	0.486295	0.561139	ENSMUSG00000070372	Capza1	1
GO	BP	GO:0040029	regulation of gene expression, epigenetic	1956-01-01	188/15927	0.486295	0.561139	ENSMUSG00000028927	Padi2	1
GO	BP	GO:0070374	positive regulation of ERK1 and ERK2 cascade	1956-01-01	188/15927	0.486295	0.561139	ENSMUSG00000006134	Crkl	1
GO	BP	GO:0030595	leukocyte chemotaxis	1956-01-01	189/15927	0.488123	0.56236	ENSMUSG00000028927	Padi2	1
GO	BP	GO:0090276	regulation of peptide hormone secretion	1956-01-01	189/15927	0.488123	0.56236	ENSMUSG00000026074	Map4k4	1
GO	BP	GO:0001525	angiogenesis	1956-02-01	465/15927	0.489632	0.563655	ENSMUSG00000026104/ENSMUSG00000030168	Stat1/Adipor2	2
GO	BP	GO:0051186	cofactor metabolic process	1956-02-01	466/15927	0.490772	0.564523	ENSMUSG00000031700/ENSMUSG00000053907	Gpt2/Mat2a	2
GO	BP	GO:0001763	morphogenesis of a branching structure	1956-01-01	191/15927	0.491759	0.564944	ENSMUSG00000057329	Bcl2	1
GO	BP	GO:0120031	plasma membrane bounded cell projection assembly	1956-02-01	467/15927	0.491911	0.564944	ENSMUSG00000009828/ENSMUSG00000022765	Ick/Snap29	2
GO	BP	GO:0002573	myeloid leukocyte differentiation	1956-01-01	192/15927	0.493568	0.565958	ENSMUSG00000032501	Trib1	1
GO	BP	GO:0016197	endosomal transport	1956-01-01	192/15927	0.493568	0.565958	ENSMUSG00000039361	Picalm	1
GO	BP	GO:0030073	insulin secretion	1956-01-01	193/15927	0.49537	0.567579	ENSMUSG00000026074	Map4k4	1
GO	BP	GO:0002521	leukocyte differentiation	1956-02-01	471/15927	0.496452	0.568373	ENSMUSG00000032501/ENSMUSG00000057329	Trib1/Bcl2	2
GO	BP	GO:0060047	heart contraction	1956-01-01	194/15927	0.497166	0.568746	ENSMUSG00000040752	Myh6	1
GO	BP	GO:0010817	regulation of hormone levels	1956-02-01	472/15927	0.497583	0.568778	ENSMUSG00000026074/ENSMUSG00000034640	Map4k4/Tiparp	2
GO	BP	GO:0007264	small GTPase mediated signal transduction	1956-02-01	474/15927	0.499841	0.570912	ENSMUSG00000024304/ENSMUSG00000052229	Cdh2/Gpr17	2
GO	BP	GO:0001894	tissue homeostasis	1956-01-01	196/15927	0.500739	0.571046	ENSMUSG00000057329	Bcl2	1
GO	BP	GO:0019058	viral life cycle	1956-01-01	196/15927	0.500739	0.571046	ENSMUSG00000057329	Bcl2	1
GO	BP	GO:0030031	cell projection assembly	1956-02-01	476/15927	0.502093	0.572143	ENSMUSG00000009828/ENSMUSG00000022765	Ick/Snap29	2
GO	BP	GO:0007249	I-kappaB kinase/NF-kappaB signaling	1956-01-01	197/15927	0.502517	0.57218	ENSMUSG00000026104	Stat1	1
GO	BP	GO:0007623	circadian rhythm	1956-01-01	198/15927	0.504288	0.57375	ENSMUSG00000053907	Mat2a	1
GO	BP	GO:0043281	regulation of cysteine-type endopeptidase activity involved in apoptotic process	1956-01-01	199/15927	0.506053	0.575012	ENSMUSG00000020696	Rffl	1
GO	BP	GO:0031667	response to nutrient levels	1956-02-01	480/15927	0.506577	0.575012	ENSMUSG00000030168/ENSMUSG00000057329	Adipor2/Bcl2	2
GO	BP	GO:0033674	positive regulation of kinase activity	1956-02-01	480/15927	0.506577	0.575012	ENSMUSG00000006134/ENSMUSG00000036390	Crkl/Gadd45a	2
GO	BP	GO:0072507	divalent inorganic cation homeostasis	1956-02-01	483/15927	0.509924	0.578362	ENSMUSG00000052229/ENSMUSG00000057329	Gpr17/Bcl2	2
GO	BP	GO:0003015	heart process	1956-01-01	202/15927	0.51131	0.579036	ENSMUSG00000040752	Myh6	1
GO	BP	GO:0007163	establishment or maintenance of cell polarity	1956-01-01	202/15927	0.51131	0.579036	ENSMUSG00000006134	Crkl	1
GO	BP	GO:0009749	response to glucose	1956-01-01	203/15927	0.513051	0.580108	ENSMUSG00000026074	Map4k4	1
GO	BP	GO:0032271	regulation of protein polymerization	1956-01-01	203/15927	0.513051	0.580108	ENSMUSG00000070372	Capza1	1
GO	BP	GO:0050663	cytokine secretion	1956-01-01	204/15927	0.514785	0.58117	ENSMUSG00000023915	Tnfrsf21	1
GO	BP	GO:0060348	bone development	1956-01-01	204/15927	0.514785	0.58117	ENSMUSG00000021451	Sema4d	1
GO	BP	GO:0019318	hexose metabolic process	1956-01-01	205/15927	0.516513	0.581326	ENSMUSG00000026773	Pfkfb3	1
GO	BP	GO:0060828	regulation of canonical Wnt signaling pathway	1956-01-01	205/15927	0.516513	0.581326	ENSMUSG00000024304	Cdh2	1
GO	BP	GO:0090092	regulation of transmembrane receptor protein serine/threonine kinase signaling pathway	1956-01-01	205/15927	0.516513	0.581326	ENSMUSG00000036580	Spg20	1
GO	BP	GO:1903050	regulation of proteolysis involved in cellular protein catabolic process	1956-01-01	205/15927	0.516513	0.581326	ENSMUSG00000032501	Trib1	1
GO	BP	GO:0009746	response to hexose	1956-01-01	206/15927	0.518235	0.581474	ENSMUSG00000026074	Map4k4	1
GO	BP	GO:0010948	negative regulation of cell cycle process	1956-01-01	206/15927	0.518235	0.581474	ENSMUSG00000057329	Bcl2	1
GO	BP	GO:0048705	skeletal system morphogenesis	1956-01-01	206/15927	0.518235	0.581474	ENSMUSG00000034640	Tiparp	1
GO	BP	GO:0071241	cellular response to inorganic substance	1956-01-01	206/15927	0.518235	0.581474	ENSMUSG00000031659	Adcy7	1
GO	BP	GO:0007411	axon guidance	1956-01-01	207/15927	0.519951	0.582059	ENSMUSG00000021451	Sema4d	1
GO	BP	GO:0009612	response to mechanical stimulus	1956-01-01	207/15927	0.519951	0.582059	ENSMUSG00000036390	Gadd45a	1
GO	BP	GO:1901617	organic hydroxy compound biosynthetic process	1956-01-01	207/15927	0.519951	0.582059	ENSMUSG00000026826	Nr4a2	1
GO	BP	GO:0016054	organic acid catabolic process	1956-01-01	208/15927	0.521662	0.582635	ENSMUSG00000031700	Gpt2	1
GO	BP	GO:0046395	carboxylic acid catabolic process	1956-01-01	208/15927	0.521662	0.582635	ENSMUSG00000031700	Gpt2	1
GO	BP	GO:0097485	neuron projection guidance	1956-01-01	208/15927	0.521662	0.582635	ENSMUSG00000021451	Sema4d	1
GO	BP	GO:0071560	cellular response to transforming growth factor beta stimulus	1956-01-01	209/15927	0.523366	0.584092	ENSMUSG00000006134	Crkl	1
GO	BP	GO:0048738	cardiac muscle tissue development	1956-01-01	210/15927	0.525064	0.58554	ENSMUSG00000040752	Myh6	1
GO	BP	GO:0009152	purine ribonucleotide biosynthetic process	1956-01-01	212/15927	0.528442	0.58841	ENSMUSG00000031659	Adcy7	1
GO	BP	GO:0022409	positive regulation of cell-cell adhesion	1956-01-01	212/15927	0.528442	0.58841	ENSMUSG00000022901	Cd86	1
GO	BP	GO:0033002	muscle cell proliferation	1956-01-01	213/15927	0.530123	0.588488	ENSMUSG00000032501	Trib1	1
GO	BP	GO:0034284	response to monosaccharide	1956-01-01	213/15927	0.530123	0.588488	ENSMUSG00000026074	Map4k4	1
GO	BP	GO:0071559	response to transforming growth factor beta	1956-01-01	213/15927	0.530123	0.588488	ENSMUSG00000006134	Crkl	1
GO	BP	GO:0098742	cell-cell adhesion via plasma-membrane adhesion molecules	1956-01-01	213/15927	0.530123	0.588488	ENSMUSG00000024304	Cdh2	1
GO	BP	GO:0034764	positive regulation of transmembrane transport	1956-01-01	214/15927	0.531797	0.589899	ENSMUSG00000030168	Adipor2	1
GO	BP	GO:1903522	regulation of blood circulation	1956-01-01	217/15927	0.536786	0.594981	ENSMUSG00000040752	Myh6	1
GO	BP	GO:0007584	response to nutrient	1956-01-01	219/15927	0.540082	0.596825	ENSMUSG00000030168	Adipor2	1
GO	BP	GO:0030258	lipid modification	1956-01-01	219/15927	0.540082	0.596825	ENSMUSG00000030168	Adipor2	1
GO	BP	GO:0031669	cellular response to nutrient levels	1956-01-01	219/15927	0.540082	0.596825	ENSMUSG00000057329	Bcl2	1
GO	BP	GO:2000116	regulation of cysteine-type endopeptidase activity	1956-01-01	219/15927	0.540082	0.596825	ENSMUSG00000020696	Rffl	1
GO	BP	GO:0045089	positive regulation of innate immune response	1956-01-01	221/15927	0.543356	0.599989	ENSMUSG00000022901	Cd86	1
GO	BP	GO:0046777	protein autophosphorylation	1956-01-01	223/15927	0.546606	0.603123	ENSMUSG00000022372	Sla	1
GO	BP	GO:0005996	monosaccharide metabolic process	1956-01-01	224/15927	0.548223	0.603541	ENSMUSG00000026773	Pfkfb3	1
GO	BP	GO:0009260	ribonucleotide biosynthetic process	1956-01-01	224/15927	0.548223	0.603541	ENSMUSG00000031659	Adcy7	1
GO	BP	GO:0046034	ATP metabolic process	1956-01-01	224/15927	0.548223	0.603541	ENSMUSG00000040752	Myh6	1
GO	BP	GO:0031330	negative regulation of cellular catabolic process	1956-01-01	225/15927	0.549834	0.604859	ENSMUSG00000057329	Bcl2	1
GO	BP	GO:0043393	regulation of protein binding	1956-01-01	226/15927	0.55144	0.605714	ENSMUSG00000057329	Bcl2	1
GO	BP	GO:1903311	regulation of mRNA metabolic process	1956-01-01	226/15927	0.55144	0.605714	ENSMUSG00000028382	Ptbp3	1
GO	BP	GO:0006650	glycerophospholipid metabolic process	1956-01-01	227/15927	0.55304	0.607015	ENSMUSG00000040430	Pitpnc1	1
GO	BP	GO:0006164	purine nucleotide biosynthetic process	1956-01-01	229/15927	0.556222	0.609593	ENSMUSG00000031659	Adcy7	1
GO	BP	GO:0031503	protein-containing complex localization	1956-01-01	229/15927	0.556222	0.609593	ENSMUSG00000009828	Ick	1
GO	BP	GO:0046390	ribose phosphate biosynthetic process	1956-01-01	230/15927	0.557806	0.61087	ENSMUSG00000031659	Adcy7	1
GO	BP	GO:0000302	response to reactive oxygen species	1956-01-01	231/15927	0.559383	0.612139	ENSMUSG00000057329	Bcl2	1
GO	BP	GO:0030217	T cell differentiation	1956-01-01	233/15927	0.562522	0.613736	ENSMUSG00000057329	Bcl2	1
GO	BP	GO:0045055	regulated exocytosis	1956-01-01	233/15927	0.562522	0.613736	ENSMUSG00000022765	Snap29	1
GO	BP	GO:0097237	cellular response to toxic substance	1956-01-01	233/15927	0.562522	0.613736	ENSMUSG00000031659	Adcy7	1
GO	BP	GO:1903362	regulation of cellular protein catabolic process	1956-01-01	233/15927	0.562522	0.613736	ENSMUSG00000032501	Trib1	1
GO	BP	GO:0010506	regulation of autophagy	1956-01-01	234/15927	0.564083	0.614981	ENSMUSG00000057329	Bcl2	1
GO	BP	GO:0007281	germ cell development	1956-01-01	235/15927	0.565638	0.6153	ENSMUSG00000057329	Bcl2	1
GO	BP	GO:0030072	peptide hormone secretion	1956-01-01	235/15927	0.565638	0.6153	ENSMUSG00000026074	Map4k4	1
GO	BP	GO:0051188	cofactor biosynthetic process	1956-01-01	235/15927	0.565638	0.6153	ENSMUSG00000053907	Mat2a	1
GO	BP	GO:0072522	purine-containing compound biosynthetic process	1956-01-01	236/15927	0.567188	0.616373	ENSMUSG00000031659	Adcy7	1
GO	BP	GO:0000375	RNA splicing, via transesterification reactions	1956-01-01	237/15927	0.568733	0.616373	ENSMUSG00000028382	Ptbp3	1
GO	BP	GO:0000377	RNA splicing, via transesterification reactions with bulged adenosine as nucleophile	1956-01-01	237/15927	0.568733	0.616373	ENSMUSG00000028382	Ptbp3	1
GO	BP	GO:0000398	mRNA splicing, via spliceosome	1956-01-01	237/15927	0.568733	0.616373	ENSMUSG00000028382	Ptbp3	1
GO	BP	GO:0050730	regulation of peptidyl-tyrosine phosphorylation	1956-01-01	237/15927	0.568733	0.616373	ENSMUSG00000021451	Sema4d	1
GO	BP	GO:0009743	response to carbohydrate	1956-01-01	238/15927	0.570272	0.617127	ENSMUSG00000026074	Map4k4	1
GO	BP	GO:1901990	regulation of mitotic cell cycle phase transition	1956-01-01	238/15927	0.570272	0.617127	ENSMUSG00000057329	Bcl2	1
GO	BP	GO:0008202	steroid metabolic process	1956-01-01	239/15927	0.571806	0.618329	ENSMUSG00000034640	Tiparp	1
GO	BP	GO:0110053	regulation of actin filament organization	1956-01-01	240/15927	0.573335	0.619523	ENSMUSG00000070372	Capza1	1
GO	BP	GO:0090596	sensory organ morphogenesis	1956-01-01	244/15927	0.579395	0.62561	ENSMUSG00000057329	Bcl2	1
GO	BP	GO:0090287	regulation of cellular response to growth factor stimulus	1956-01-01	245/15927	0.580897	0.626769	ENSMUSG00000036580	Spg20	1
GO	BP	GO:0009205	purine ribonucleoside triphosphate metabolic process	1956-01-01	246/15927	0.582394	0.627457	ENSMUSG00000040752	Myh6	1
GO	BP	GO:0022898	regulation of transmembrane transporter activity	1956-01-01	246/15927	0.582394	0.627457	ENSMUSG00000057329	Bcl2	1
GO	BP	GO:0051924	regulation of calcium ion transport	1956-01-01	247/15927	0.583885	0.628601	ENSMUSG00000057329	Bcl2	1
GO	BP	GO:0009167	purine ribonucleoside monophosphate metabolic process	1956-01-01	253/15927	0.592724	0.636869	ENSMUSG00000040752	Myh6	1
GO	BP	GO:0009199	ribonucleoside triphosphate metabolic process	1956-01-01	253/15927	0.592724	0.636869	ENSMUSG00000040752	Myh6	1
GO	BP	GO:0009126	purine nucleoside monophosphate metabolic process	1956-01-01	254/15927	0.594179	0.636869	ENSMUSG00000040752	Myh6	1
GO	BP	GO:0009144	purine nucleoside triphosphate metabolic process	1956-01-01	254/15927	0.594179	0.636869	ENSMUSG00000040752	Myh6	1
GO	BP	GO:0046883	regulation of hormone secretion	1956-01-01	254/15927	0.594179	0.636869	ENSMUSG00000026074	Map4k4	1
GO	BP	GO:1902105	regulation of leukocyte differentiation	1956-01-01	254/15927	0.594179	0.636869	ENSMUSG00000032501	Trib1	1
GO	BP	GO:0032409	regulation of transporter activity	1956-01-01	256/15927	0.597074	0.639503	ENSMUSG00000057329	Bcl2	1
GO	BP	GO:0051258	protein polymerization	1956-01-01	258/15927	0.599949	0.642112	ENSMUSG00000070372	Capza1	1
GO	BP	GO:0007018	microtubule-based movement	1956-01-01	260/15927	0.602803	0.644224	ENSMUSG00000009828	Ick	1
GO	BP	GO:0071375	cellular response to peptide hormone stimulus	1956-01-01	260/15927	0.602803	0.644224	ENSMUSG00000026826	Nr4a2	1
GO	BP	GO:0044262	cellular carbohydrate metabolic process	1956-01-01	261/15927	0.604223	0.645269	ENSMUSG00000026773	Pfkfb3	1
GO	BP	GO:0006790	sulfur compound metabolic process	1956-01-01	264/15927	0.608452	0.648838	ENSMUSG00000053907	Mat2a	1
GO	BP	GO:0018105	peptidyl-serine phosphorylation	1956-01-01	264/15927	0.608452	0.648838	ENSMUSG00000057329	Bcl2	1
GO	BP	GO:0009161	ribonucleoside monophosphate metabolic process	1956-01-01	265/15927	0.609852	0.649384	ENSMUSG00000040752	Myh6	1
GO	BP	GO:0031647	regulation of protein stability	1956-01-01	265/15927	0.609852	0.649384	ENSMUSG00000057329	Bcl2	1
GO	BP	GO:0045088	regulation of innate immune response	1956-01-01	268/15927	0.614022	0.652873	ENSMUSG00000022901	Cd86	1
GO	BP	GO:1901987	regulation of cell cycle phase transition	1956-01-01	268/15927	0.614022	0.652873	ENSMUSG00000057329	Bcl2	1
GO	BP	GO:0006836	neurotransmitter transport	1956-01-01	269/15927	0.615403	0.653865	ENSMUSG00000022765	Snap29	1
GO	BP	GO:0009895	negative regulation of catabolic process	1956-01-01	270/15927	0.616778	0.654851	ENSMUSG00000057329	Bcl2	1
GO	BP	GO:0006936	muscle contraction	1956-01-01	271/15927	0.618149	0.65583	ENSMUSG00000040752	Myh6	1
GO	BP	GO:0003002	regionalization	1956-01-01	272/15927	0.619515	0.656802	ENSMUSG00000006134	Crkl	1
GO	BP	GO:0009416	response to light stimulus	1956-01-01	273/15927	0.620876	0.657768	ENSMUSG00000057329	Bcl2	1
GO	BP	GO:0007611	learning or memory	1956-01-01	274/15927	0.622232	0.658251	ENSMUSG00000039361	Picalm	1
GO	BP	GO:0070372	regulation of ERK1 and ERK2 cascade	1956-01-01	274/15927	0.622232	0.658251	ENSMUSG00000006134	Crkl	1
GO	BP	GO:0009141	nucleoside triphosphate metabolic process	1956-01-01	275/15927	0.623584	0.658728	ENSMUSG00000040752	Myh6	1
GO	BP	GO:0045765	regulation of angiogenesis	1956-01-01	275/15927	0.623584	0.658728	ENSMUSG00000026104	Stat1	1
GO	BP	GO:0071214	cellular response to abiotic stimulus	1956-01-01	282/15927	0.632912	0.667617	ENSMUSG00000036390	Gadd45a	1
GO	BP	GO:0104004	cellular response to environmental stimulus	1956-01-01	282/15927	0.632912	0.667617	ENSMUSG00000036390	Gadd45a	1
GO	BP	GO:0009123	nucleoside monophosphate metabolic process	1956-01-01	283/15927	0.634226	0.668521	ENSMUSG00000040752	Myh6	1
GO	BP	GO:1903829	positive regulation of cellular protein localization	1956-01-01	285/15927	0.63684	0.670793	ENSMUSG00000049493	Pls1	1
GO	BP	GO:0050878	regulation of body fluid levels	1956-01-01	286/15927	0.63814	0.671678	ENSMUSG00000023961	Enpp4	1
GO	BP	GO:0018209	peptidyl-serine modification	1956-01-01	287/15927	0.639436	0.672558	ENSMUSG00000057329	Bcl2	1
GO	BP	GO:0070371	ERK1 and ERK2 cascade	1956-01-01	290/15927	0.643295	0.676131	ENSMUSG00000006134	Crkl	1
GO	BP	GO:0048511	rhythmic process	1956-01-01	291/15927	0.644573	0.676987	ENSMUSG00000053907	Mat2a	1
GO	BP	GO:0009101	glycoprotein biosynthetic process	1956-01-01	292/15927	0.645846	0.677837	ENSMUSG00000057329	Bcl2	1
GO	BP	GO:0009165	nucleotide biosynthetic process	1956-01-01	299/15927	0.654632	0.686565	ENSMUSG00000031659	Adcy7	1
GO	BP	GO:1901293	nucleoside phosphate biosynthetic process	1956-01-01	301/15927	0.657103	0.688662	ENSMUSG00000031659	Adcy7	1
GO	BP	GO:0050890	cognition	1956-01-01	303/15927	0.659556	0.690738	ENSMUSG00000039361	Picalm	1
GO	BP	GO:1901342	regulation of vasculature development	1956-01-01	305/15927	0.661992	0.692793	ENSMUSG00000026104	Stat1	1
GO	BP	GO:0006417	regulation of translation	1956-01-01	308/15927	0.665614	0.696086	ENSMUSG00000022136	Dnajc3	1
GO	BP	GO:0046879	hormone secretion	1956-01-01	309/15927	0.666813	0.696841	ENSMUSG00000026074	Map4k4	1
GO	BP	GO:0046486	glycerolipid metabolic process	1956-01-01	311/15927	0.669198	0.698834	ENSMUSG00000040430	Pitpnc1	1
GO	BP	GO:0060562	epithelial tube morphogenesis	1956-01-01	312/15927	0.670385	0.699573	ENSMUSG00000057329	Bcl2	1
GO	BP	GO:0006869	lipid transport	1956-01-01	315/15927	0.673918	0.702476	ENSMUSG00000040430	Pitpnc1	1
GO	BP	GO:0006732	coenzyme metabolic process	1956-01-01	316/15927	0.675088	0.702476	ENSMUSG00000053907	Mat2a	1
GO	BP	GO:0022412	cellular process involved in reproduction in multicellular organism	1956-01-01	316/15927	0.675088	0.702476	ENSMUSG00000057329	Bcl2	1
GO	BP	GO:0030098	lymphocyte differentiation	1956-01-01	316/15927	0.675088	0.702476	ENSMUSG00000057329	Bcl2	1
GO	BP	GO:1901653	cellular response to peptide	1956-01-01	317/15927	0.676254	0.703188	ENSMUSG00000026826	Nr4a2	1
GO	BP	GO:0009914	hormone transport	1956-01-01	320/15927	0.679726	0.706296	ENSMUSG00000026074	Map4k4	1
GO	BP	GO:0050678	regulation of epithelial cell proliferation	1956-01-01	321/15927	0.680875	0.706988	ENSMUSG00000026104	Stat1	1
GO	BP	GO:0033044	regulation of chromosome organization	1956-01-01	322/15927	0.68202	0.707674	ENSMUSG00000028927	Padi2	1
GO	BP	GO:0006631	fatty acid metabolic process	1956-01-01	324/15927	0.684298	0.709535	ENSMUSG00000030168	Adipor2	1
GO	BP	GO:0046394	carboxylic acid biosynthetic process	1956-01-01	325/15927	0.685431	0.710206	ENSMUSG00000019055	Plod1	1
GO	BP	GO:0016053	organic acid biosynthetic process	1956-01-01	327/15927	0.687685	0.712037	ENSMUSG00000019055	Plod1	1
GO	BP	GO:0031331	positive regulation of cellular catabolic process	1956-01-01	333/15927	0.694353	0.718432	ENSMUSG00000032501	Trib1	1
GO	BP	GO:0031349	positive regulation of defense response	1956-01-01	334/15927	0.695451	0.719059	ENSMUSG00000022901	Cd86	1
GO	BP	GO:0044772	mitotic cell cycle phase transition	1956-01-01	335/15927	0.696544	0.719681	ENSMUSG00000057329	Bcl2	1
GO	BP	GO:0001654	eye development	1956-01-01	337/15927	0.69872	0.720401	ENSMUSG00000057329	Bcl2	1
GO	BP	GO:0006644	phospholipid metabolic process	1956-01-01	337/15927	0.69872	0.720401	ENSMUSG00000040430	Pitpnc1	1
GO	BP	GO:0006887	exocytosis	1956-01-01	337/15927	0.69872	0.720401	ENSMUSG00000022765	Snap29	1
GO	BP	GO:0001505	regulation of neurotransmitter levels	1956-01-01	339/15927	0.700881	0.72212	ENSMUSG00000022765	Snap29	1
GO	BP	GO:0150063	visual system development	1956-01-01	340/15927	0.701956	0.722718	ENSMUSG00000057329	Bcl2	1
GO	BP	GO:0048880	sensory system development	1956-01-01	342/15927	0.704093	0.723974	ENSMUSG00000057329	Bcl2	1
GO	BP	GO:0002697	regulation of immune effector process	1956-01-01	343/15927	0.705157	0.723974	ENSMUSG00000026104	Stat1	1
GO	BP	GO:0009100	glycoprotein metabolic process	1956-01-01	343/15927	0.705157	0.723974	ENSMUSG00000057329	Bcl2	1
GO	BP	GO:0018205	peptidyl-lysine modification	1956-01-01	343/15927	0.705157	0.723974	ENSMUSG00000019055	Plod1	1
GO	BP	GO:0010876	lipid localization	1956-01-01	352/15927	0.714559	0.733112	ENSMUSG00000040430	Pitpnc1	1
GO	BP	GO:0007389	pattern specification process	1956-01-01	354/15927	0.716608	0.734699	ENSMUSG00000006134	Crkl	1
GO	BP	GO:0051090	regulation of DNA-binding transcription factor activity	1956-01-01	361/15927	0.723666	0.741415	ENSMUSG00000032501	Trib1	1
GO	BP	GO:0060249	anatomical structure homeostasis	1956-01-01	362/15927	0.72466	0.741914	ENSMUSG00000057329	Bcl2	1
GO	BP	GO:0003012	muscle system process	1956-01-01	365/15927	0.727621	0.744424	ENSMUSG00000040752	Myh6	1
GO	BP	GO:0044770	cell cycle phase transition	1956-01-01	372/15927	0.73441	0.750845	ENSMUSG00000057329	Bcl2	1
GO	BP	GO:0051098	regulation of binding	1956-01-01	374/15927	0.736319	0.75227	ENSMUSG00000057329	Bcl2	1
GO	BP	GO:0050673	epithelial cell proliferation	1956-01-01	380/15927	0.741965	0.757509	ENSMUSG00000026104	Stat1	1
GO	BP	GO:0010959	regulation of metal ion transport	1956-01-01	384/15927	0.745664	0.760754	ENSMUSG00000057329	Bcl2	1
GO	BP	GO:0001819	positive regulation of cytokine production	1956-01-01	386/15927	0.747493	0.761557	ENSMUSG00000026104	Stat1	1
GO	BP	GO:0034655	nucleobase-containing compound catabolic process	1956-01-01	386/15927	0.747493	0.761557	ENSMUSG00000023961	Enpp4	1
GO	BP	GO:0043434	response to peptide hormone	1956-01-01	387/15927	0.748403	0.761953	ENSMUSG00000026826	Nr4a2	1
GO	BP	GO:0001701	in utero embryonic development	1956-01-01	395/15927	0.755567	0.768177	ENSMUSG00000040752	Myh6	1
GO	BP	GO:0015711	organic anion transport	1956-01-01	395/15927	0.755567	0.768177	ENSMUSG00000040430	Pitpnc1	1
GO	BP	GO:0006816	calcium ion transport	1956-01-01	402/15927	0.761671	0.773845	ENSMUSG00000057329	Bcl2	1
GO	BP	GO:0010608	posttranscriptional regulation of gene expression	1956-01-01	413/15927	0.770961	0.78274	ENSMUSG00000022136	Dnajc3	1
GO	BP	GO:0032386	regulation of intracellular transport	1956-01-01	415/15927	0.772612	0.783871	ENSMUSG00000039361	Picalm	1
GO	BP	GO:0043254	regulation of protein complex assembly	1956-01-01	417/15927	0.774251	0.784989	ENSMUSG00000070372	Capza1	1
GO	BP	GO:0008015	blood circulation	1956-01-01	419/15927	0.775878	0.786094	ENSMUSG00000040752	Myh6	1
GO	BP	GO:0044270	cellular nitrogen compound catabolic process	1956-01-01	424/15927	0.779896	0.789618	ENSMUSG00000023961	Enpp4	1
GO	BP	GO:0007283	spermatogenesis	1956-01-01	425/15927	0.780691	0.789876	ENSMUSG00000006134	Crkl	1
GO	BP	GO:0003013	circulatory system process	1956-01-01	428/15927	0.783059	0.791177	ENSMUSG00000040752	Myh6	1
GO	BP	GO:0046700	heterocycle catabolic process	1956-01-01	428/15927	0.783059	0.791177	ENSMUSG00000023961	Enpp4	1
GO	BP	GO:0016570	histone modification	1956-01-01	431/15927	0.785403	0.792996	ENSMUSG00000028927	Padi2	1
GO	BP	GO:0034660	ncRNA metabolic process	1956-01-01	438/15927	0.790774	0.797868	ENSMUSG00000001542	Ell2	1
GO	BP	GO:0019439	aromatic compound catabolic process	1956-01-01	439/15927	0.79153	0.798081	ENSMUSG00000023961	Enpp4	1
GO	BP	GO:0007005	mitochondrion organization	1956-01-01	442/15927	0.793784	0.799801	ENSMUSG00000057329	Bcl2	1
GO	BP	GO:0016569	covalent chromatin modification	1956-01-01	444/15927	0.795272	0.800749	ENSMUSG00000028927	Padi2	1
GO	BP	GO:0048232	male gamete generation	1956-01-01	445/15927	0.796013	0.800943	ENSMUSG00000006134	Crkl	1
GO	BP	GO:0070838	divalent metal ion transport	1956-01-01	451/15927	0.800401	0.804805	ENSMUSG00000057329	Bcl2	1
GO	BP	GO:0072511	divalent inorganic cation transport	1956-01-01	453/15927	0.801843	0.8057	ENSMUSG00000057329	Bcl2	1
GO	BP	GO:0002009	morphogenesis of an epithelium	1956-01-01	458/15927	0.805403	0.808722	ENSMUSG00000057329	Bcl2	1
GO	BP	GO:1901652	response to peptide	1956-01-01	461/15927	0.807509	0.81028	ENSMUSG00000026826	Nr4a2	1
GO	BP	GO:1901361	organic cyclic compound catabolic process	1956-01-01	463/15927	0.8089	0.81112	ENSMUSG00000023961	Enpp4	1
GO	BP	GO:0050804	modulation of chemical synaptic transmission	1956-01-01	470/15927	0.813693	0.815366	ENSMUSG00000024304	Cdh2	1
GO	BP	GO:0099177	regulation of trans-synaptic signaling	1956-01-01	471/15927	0.814368	0.815484	ENSMUSG00000024304	Cdh2	1
GO	BP	GO:0032787	monocarboxylic acid metabolic process	1956-01-01	486/15927	0.824209	0.824773	ENSMUSG00000030168	Adipor2	1
GO	BP	GO:0005975	carbohydrate metabolic process	1956-01-01	488/15927	0.825482	0.825482	ENSMUSG00000026773	Pfkfb3	1
GO	CC	GO:0019897	extrinsic component of plasma membrane	1961-05-01	173/16025	0.00050512	0.0889011	ENSMUSG00000006134/ENSMUSG00000024302/ENSMUSG00000024304/ENSMUSG00000036402/ENSMUSG00000039361	Crkl/Dtna/Cdh2/Gng12/Picalm	5
GO	CC	GO:0015629	actin cytoskeleton	1961-07-01	456/16025	0.00167077	0.147027	ENSMUSG00000024304/ENSMUSG00000036402/ENSMUSG00000040752/ENSMUSG00000042331/ENSMUSG00000042514/ENSMUSG00000049493/ENSMUSG00000070372	Cdh2/Gng12/Myh6/Specc1/Klhl14/Pls1/Capza1	7
GO	CC	GO:0099243	extrinsic component of synaptic membrane	1961-02-01	23/16025	0.00342512	0.20094	ENSMUSG00000006134/ENSMUSG00000039361	Crkl/Picalm	2
GO	CC	GO:0019898	extrinsic component of membrane	1961-05-01	296/16025	0.00531779	0.233983	ENSMUSG00000006134/ENSMUSG00000024302/ENSMUSG00000024304/ENSMUSG00000036402/ENSMUSG00000039361	Crkl/Dtna/Cdh2/Gng12/Picalm	5
GO	CC	GO:0005884	actin filament	1961-03-01	109/16025	0.00827651	0.261468	ENSMUSG00000036402/ENSMUSG00000042331/ENSMUSG00000049493	Gng12/Specc1/Pls1	3
GO	CC	GO:0005788	endoplasmic reticulum lumen	1961-03-01	112/16025	0.00891369	0.261468	ENSMUSG00000019916/ENSMUSG00000022136/ENSMUSG00000025823	P4ha1/Dnajc3/Pdia4	3
GO	CC	GO:0005881	cytoplasmic microtubule	1961-02-01	72/16025	0.0307213	0.40631	ENSMUSG00000035299/ENSMUSG00000037013	Mid1/Ss18	2
GO	CC	GO:0016234	inclusion body	1961-02-01	72/16025	0.0307213	0.40631	ENSMUSG00000039361/ENSMUSG00000042514	Picalm/Klhl14	2
GO	CC	GO:0070161	anchoring junction	1961-04-01	313/16025	0.0312186	0.40631	ENSMUSG00000024304/ENSMUSG00000026074/ENSMUSG00000032064/ENSMUSG00000040606	Cdh2/Map4k4/Dixdc1/Kazn	4
GO	CC	GO:0030864	cortical actin cytoskeleton	1961-02-01	83/16025	0.0398323	0.40631	ENSMUSG00000024304/ENSMUSG00000049493	Cdh2/Pls1	2
GO	CC	GO:0005916	fascia adherens	1961-01-01	11/16025	0.0410967	0.40631	ENSMUSG00000024304	Cdh2	1
GO	CC	GO:0071564	npBAF complex	1961-01-01	11/16025	0.0410967	0.40631	ENSMUSG00000037013	Ss18	1
GO	CC	GO:0098833	presynaptic endocytic zone	1961-01-01	11/16025	0.0410967	0.40631	ENSMUSG00000039361	Picalm	1
GO	CC	GO:0032432	actin filament bundle	1961-02-01	87/16025	0.0433698	0.40631	ENSMUSG00000040752/ENSMUSG00000049493	Myh6/Pls1	2
GO	CC	GO:0031680	G-protein beta/gamma-subunit complex	1961-01-01	12/16025	0.0447494	0.40631	ENSMUSG00000036402	Gng12	1
GO	CC	GO:0030122	AP-2 adaptor complex	1961-01-01	13/16025	0.0483883	0.40631	ENSMUSG00000039361	Picalm	1
GO	CC	GO:0031234	extrinsic component of cytoplasmic side of plasma membrane	1961-02-01	93/16025	0.0488863	0.40631	ENSMUSG00000024302/ENSMUSG00000036402	Dtna/Gng12	2
GO	CC	GO:0016460	myosin II complex	1961-01-01	14/16025	0.0520136	0.40631	ENSMUSG00000040752	Myh6	1
GO	CC	GO:0030128	clathrin coat of endocytic vesicle	1961-01-01	14/16025	0.0520136	0.40631	ENSMUSG00000039361	Picalm	1
GO	CC	GO:0030669	clathrin-coated endocytic vesicle membrane	1961-01-01	14/16025	0.0520136	0.40631	ENSMUSG00000039361	Picalm	1
GO	CC	GO:0001533	cornified envelope	1961-01-01	16/16025	0.0592235	0.40631	ENSMUSG00000040606	Kazn	1
GO	CC	GO:0032982	myosin filament	1961-01-01	16/16025	0.0592235	0.40631	ENSMUSG00000040752	Myh6	1
GO	CC	GO:0098890	extrinsic component of postsynaptic membrane	1961-01-01	16/16025	0.0592235	0.40631	ENSMUSG00000006134	Crkl	1
GO	CC	GO:0000159	protein phosphatase type 2A complex	1961-01-01	17/16025	0.0628082	0.40631	ENSMUSG00000032058	Ppp2r1b	1
GO	CC	GO:0016514	SWI/SNF complex	1961-01-01	17/16025	0.0628082	0.40631	ENSMUSG00000037013	Ss18	1
GO	CC	GO:0030132	clathrin coat of coated pit	1961-01-01	18/16025	0.0663795	0.40631	ENSMUSG00000039361	Picalm	1
GO	CC	GO:0099059	integral component of presynaptic active zone membrane	1961-01-01	18/16025	0.0663795	0.40631	ENSMUSG00000024304	Cdh2	1
GO	CC	GO:0030863	cortical cytoskeleton	1961-02-01	112/16025	0.0678777	0.40631	ENSMUSG00000024304/ENSMUSG00000049493	Cdh2/Pls1	2
GO	CC	GO:0016010	dystrophin-associated glycoprotein complex	1961-01-01	19/16025	0.0699373	0.40631	ENSMUSG00000024302	Dtna	1
GO	CC	GO:0090665	glycoprotein complex	1961-01-01	19/16025	0.0699373	0.40631	ENSMUSG00000024302	Dtna	1
GO	CC	GO:0030057	desmosome	1961-01-01	20/16025	0.0734819	0.40631	ENSMUSG00000040606	Kazn	1
GO	CC	GO:0035327	transcriptionally active chromatin	1961-01-01	23/16025	0.0840359	0.40631	ENSMUSG00000028927	Padi2	1
GO	CC	GO:0046930	pore complex	1961-01-01	23/16025	0.0840359	0.40631	ENSMUSG00000057329	Bcl2	1
GO	CC	GO:0098945	intrinsic component of presynaptic active zone membrane	1961-01-01	23/16025	0.0840359	0.40631	ENSMUSG00000024304	Cdh2	1
GO	CC	GO:0016342	catenin complex	1961-01-01	25/16025	0.0910062	0.40631	ENSMUSG00000024304	Cdh2	1
GO	CC	GO:0030125	clathrin vesicle coat	1961-01-01	25/16025	0.0910062	0.40631	ENSMUSG00000039361	Picalm	1
GO	CC	GO:0045334	clathrin-coated endocytic vesicle	1961-01-01	25/16025	0.0910062	0.40631	ENSMUSG00000039361	Picalm	1
GO	CC	GO:0030131	clathrin adaptor complex	1961-01-01	27/16025	0.0979243	0.40631	ENSMUSG00000039361	Picalm	1
GO	CC	GO:0098688	parallel fiber to Purkinje cell synapse	1961-01-01	27/16025	0.0979243	0.40631	ENSMUSG00000039361	Picalm	1
GO	CC	GO:0030867	rough endoplasmic reticulum membrane	1961-01-01	28/16025	0.101364	0.40631	ENSMUSG00000019055	Plod1	1
GO	CC	GO:0000421	autophagosome membrane	1961-01-01	30/16025	0.108204	0.40631	ENSMUSG00000022765	Snap29	1
GO	CC	GO:0097546	ciliary base	1961-01-01	30/16025	0.108204	0.40631	ENSMUSG00000009828	Ick	1
GO	CC	GO:0005912	adherens junction	1961-03-01	303/16025	0.108507	0.40631	ENSMUSG00000024304/ENSMUSG00000026074/ENSMUSG00000032064	Cdh2/Map4k4/Dixdc1	3
GO	CC	GO:0009898	cytoplasmic side of plasma membrane	1961-02-01	149/16025	0.110288	0.40631	ENSMUSG00000024302/ENSMUSG00000036402	Dtna/Gng12	2
GO	CC	GO:0005834	heterotrimeric G-protein complex	1961-01-01	32/16025	0.114994	0.40631	ENSMUSG00000036402	Gng12	1
GO	CC	GO:1905360	GTPase complex	1961-01-01	32/16025	0.114994	0.40631	ENSMUSG00000036402	Gng12	1
GO	CC	GO:0098797	plasma membrane protein complex	1961-04-01	489/16025	0.115421	0.40631	ENSMUSG00000024302/ENSMUSG00000024304/ENSMUSG00000036402/ENSMUSG00000039361	Dtna/Cdh2/Gng12/Picalm	4
GO	CC	GO:0031941	filamentous actin	1961-01-01	34/16025	0.121732	0.40631	ENSMUSG00000042331	Specc1	1
GO	CC	GO:0048787	presynaptic active zone membrane	1961-01-01	34/16025	0.121732	0.40631	ENSMUSG00000024304	Cdh2	1
GO	CC	GO:0005790	smooth endoplasmic reticulum	1961-01-01	35/16025	0.125082	0.40631	ENSMUSG00000022136	Dnajc3	1
GO	CC	GO:0016235	aggresome	1961-01-01	35/16025	0.125082	0.40631	ENSMUSG00000042514	Klhl14	1
GO	CC	GO:0042383	sarcolemma	1961-02-01	162/16025	0.126512	0.40631	ENSMUSG00000024302/ENSMUSG00000024304	Dtna/Cdh2	2
GO	CC	GO:0005741	mitochondrial outer membrane	1961-02-01	163/16025	0.127784	0.40631	ENSMUSG00000036580/ENSMUSG00000057329	Spg20/Bcl2	2
GO	CC	GO:0005925	focal adhesion	1961-02-01	165/16025	0.130335	0.40631	ENSMUSG00000026074/ENSMUSG00000032064	Map4k4/Dixdc1	2
GO	CC	GO:0045211	postsynaptic membrane	1961-03-01	335/16025	0.135131	0.40631	ENSMUSG00000006134/ENSMUSG00000024304/ENSMUSG00000039361	Crkl/Cdh2/Picalm	3
GO	CC	GO:0005924	cell-substrate adherens junction	1961-02-01	169/16025	0.135474	0.40631	ENSMUSG00000026074/ENSMUSG00000032064	Map4k4/Dixdc1	2
GO	CC	GO:0098562	cytoplasmic side of membrane	1961-02-01	170/16025	0.136766	0.40631	ENSMUSG00000024302/ENSMUSG00000036402	Dtna/Gng12	2
GO	CC	GO:0030665	clathrin-coated vesicle membrane	1961-01-01	40/16025	0.141646	0.40631	ENSMUSG00000039361	Picalm	1
GO	CC	GO:0030055	cell-substrate junction	1961-02-01	175/16025	0.143267	0.40631	ENSMUSG00000026074/ENSMUSG00000032064	Map4k4/Dixdc1	2
GO	CC	GO:0008287	protein serine/threonine phosphatase complex	1961-01-01	42/16025	0.148185	0.40631	ENSMUSG00000032058	Ppp2r1b	1
GO	CC	GO:0031201	SNARE complex	1961-01-01	42/16025	0.148185	0.40631	ENSMUSG00000022765	Snap29	1
GO	CC	GO:1903293	phosphatase complex	1961-01-01	42/16025	0.148185	0.40631	ENSMUSG00000032058	Ppp2r1b	1
GO	CC	GO:0044448	cell cortex part	1961-02-01	180/16025	0.149833	0.40631	ENSMUSG00000024304/ENSMUSG00000049493	Cdh2/Pls1	2
GO	CC	GO:0019867	outer membrane	1961-02-01	183/16025	0.153802	0.40631	ENSMUSG00000036580/ENSMUSG00000057329	Spg20/Bcl2	2
GO	CC	GO:0031968	organelle outer membrane	1961-02-01	183/16025	0.153802	0.40631	ENSMUSG00000036580/ENSMUSG00000057329	Spg20/Bcl2	2
GO	CC	GO:0042734	presynaptic membrane	1961-02-01	183/16025	0.153802	0.40631	ENSMUSG00000024304/ENSMUSG00000039361	Cdh2/Picalm	2
GO	CC	GO:0030119	AP-type membrane coat adaptor complex	1961-01-01	44/16025	0.154675	0.40631	ENSMUSG00000039361	Picalm	1
GO	CC	GO:0030118	clathrin coat	1961-01-01	45/16025	0.157901	0.408686	ENSMUSG00000039361	Picalm	1
GO	CC	GO:0016607	nuclear speck	1961-03-01	374/16025	0.17028	0.434337	ENSMUSG00000026826/ENSMUSG00000036390/ENSMUSG00000040606	Nr4a2/Gadd45a/Kazn	3
GO	CC	GO:0008023	transcription elongation factor complex	1961-01-01	50/16025	0.173854	0.437118	ENSMUSG00000001542	Ell2	1
GO	CC	GO:0071011	precatalytic spliceosome	1961-01-01	51/16025	0.177008	0.438781	ENSMUSG00000027881	Prpf38b	1
GO	CC	GO:0030120	vesicle coat	1961-01-01	54/16025	0.186401	0.455648	ENSMUSG00000039361	Picalm	1
GO	CC	GO:0014704	intercalated disc	1961-01-01	55/16025	0.189509	0.456898	ENSMUSG00000024304	Cdh2	1
GO	CC	GO:0016459	myosin complex	1961-01-01	59/16025	0.201822	0.47361	ENSMUSG00000040752	Myh6	1
GO	CC	GO:0060170	ciliary membrane	1961-01-01	59/16025	0.201822	0.47361	ENSMUSG00000022765	Snap29	1
GO	CC	GO:0005905	clathrin-coated pit	1961-01-01	61/16025	0.20791	0.475223	ENSMUSG00000039361	Picalm	1
GO	CC	GO:0030666	endocytic vesicle membrane	1961-01-01	61/16025	0.20791	0.475223	ENSMUSG00000039361	Picalm	1
GO	CC	GO:0055038	recycling endosome membrane	1961-01-01	63/16025	0.213952	0.482763	ENSMUSG00000020696	Rffl	1
GO	CC	GO:0030315	T-tubule	1961-01-01	66/16025	0.22293	0.496654	ENSMUSG00000024304	Cdh2	1
GO	CC	GO:0060076	excitatory synapse	1961-01-01	68/16025	0.228859	0.50349	ENSMUSG00000039361	Picalm	1
GO	CC	GO:0070603	SWI/SNF superfamily-type complex	1961-01-01	72/16025	0.240584	0.516312	ENSMUSG00000037013	Ss18	1
GO	CC	GO:0005811	lipid droplet	1961-01-01	73/16025	0.243488	0.516312	ENSMUSG00000036580	Spg20	1
GO	CC	GO:0070062	extracellular exosome	1961-01-01	73/16025	0.243488	0.516312	ENSMUSG00000022901	Cd86	1
GO	CC	GO:0044291	cell-cell contact zone	1961-01-01	76/16025	0.252134	0.516494	ENSMUSG00000024304	Cdh2	1
GO	CC	GO:0048786	presynaptic active zone	1961-01-01	77/16025	0.254995	0.516494	ENSMUSG00000024304	Cdh2	1
GO	CC	GO:0001725	stress fiber	1961-01-01	78/16025	0.257844	0.516494	ENSMUSG00000040752	Myh6	1
GO	CC	GO:0097517	contractile actin filament bundle	1961-01-01	78/16025	0.257844	0.516494	ENSMUSG00000040752	Myh6	1
GO	CC	GO:0097060	synaptic membrane	1961-03-01	463/16025	0.258247	0.516494	ENSMUSG00000006134/ENSMUSG00000024304/ENSMUSG00000039361	Crkl/Cdh2/Picalm	3
GO	CC	GO:1903561	extracellular vesicle	1961-01-01	82/16025	0.269136	0.532223	ENSMUSG00000022901	Cd86	1
GO	CC	GO:0005776	autophagosome	1961-01-01	85/16025	0.277493	0.539513	ENSMUSG00000022765	Snap29	1
GO	CC	GO:0030662	coated vesicle membrane	1961-01-01	87/16025	0.283013	0.539513	ENSMUSG00000039361	Picalm	1
GO	CC	GO:0042641	actomyosin	1961-01-01	88/16025	0.285757	0.539513	ENSMUSG00000040752	Myh6	1
GO	CC	GO:0031594	neuromuscular junction	1961-01-01	90/16025	0.291214	0.539513	ENSMUSG00000006134	Crkl	1
GO	CC	GO:0099060	integral component of postsynaptic specialization membrane	1961-01-01	90/16025	0.291214	0.539513	ENSMUSG00000024304	Cdh2	1
GO	CC	GO:1904949	ATPase complex	1961-01-01	90/16025	0.291214	0.539513	ENSMUSG00000037013	Ss18	1
GO	CC	GO:0098552	side of membrane	1961-03-01	498/16025	0.294566	0.540038	ENSMUSG00000022901/ENSMUSG00000024302/ENSMUSG00000036402	Cd86/Dtna/Gng12	3
GO	CC	GO:0030117	membrane coat	1961-01-01	94/16025	0.302006	0.540921	ENSMUSG00000039361	Picalm	1
GO	CC	GO:0048475	coated membrane	1961-01-01	94/16025	0.302006	0.540921	ENSMUSG00000039361	Picalm	1
GO	CC	GO:0043230	extracellular organelle	1961-01-01	95/16025	0.304679	0.540921	ENSMUSG00000022901	Cd86	1
GO	CC	GO:0098948	intrinsic component of postsynaptic specialization membrane	1961-01-01	96/16025	0.307341	0.540921	ENSMUSG00000024304	Cdh2	1
GO	CC	GO:0005913	cell-cell adherens junction	1961-01-01	101/16025	0.320504	0.545936	ENSMUSG00000024304	Cdh2	1
GO	CC	GO:0098685	Schaffer collateral - CA1 synapse	1961-01-01	101/16025	0.320504	0.545936	ENSMUSG00000039361	Picalm	1
GO	CC	GO:1990204	oxidoreductase complex	1961-01-01	101/16025	0.320504	0.545936	ENSMUSG00000019916	P4ha1	1
GO	CC	GO:0005791	rough endoplasmic reticulum	1961-01-01	103/16025	0.325701	0.545936	ENSMUSG00000019055	Plod1	1
GO	CC	GO:0099056	integral component of presynaptic membrane	1961-01-01	103/16025	0.325701	0.545936	ENSMUSG00000024304	Cdh2	1
GO	CC	GO:0005938	cell cortex	1961-02-01	310/16025	0.330886	0.549396	ENSMUSG00000024304/ENSMUSG00000049493	Cdh2/Pls1	2
GO	CC	GO:0005769	early endosome	1961-02-01	319/16025	0.343437	0.564905	ENSMUSG00000039361/ENSMUSG00000074794	Picalm/Arrdc3	2
GO	CC	GO:0030136	clathrin-coated vesicle	1961-01-01	113/16025	0.3511	0.572163	ENSMUSG00000039361	Picalm	1
GO	CC	GO:0098889	intrinsic component of presynaptic membrane	1961-01-01	115/16025	0.356066	0.574933	ENSMUSG00000024304	Cdh2	1
GO	CC	GO:0044853	plasma membrane raft	1961-01-01	120/16025	0.368318	0.586385	ENSMUSG00000024304	Cdh2	1
GO	CC	GO:0005903	brush border	1961-01-01	121/16025	0.370741	0.586385	ENSMUSG00000049493	Pls1	1
GO	CC	GO:0099634	postsynaptic specialization membrane	1961-01-01	122/16025	0.373154	0.586385	ENSMUSG00000024304	Cdh2	1
GO	CC	GO:0005667	transcription factor complex	1961-02-01	345/16025	0.379265	0.590714	ENSMUSG00000026826/ENSMUSG00000039830	Nr4a2/Olig2	2
GO	CC	GO:0001650	fibrillar center	1961-01-01	127/16025	0.385086	0.590984	ENSMUSG00000009828	Ick	1
GO	CC	GO:0000790	nuclear chromatin	1961-02-01	352/16025	0.388784	0.590984	ENSMUSG00000026104/ENSMUSG00000037013	Stat1/Ss18	2
GO	CC	GO:0030018	Z disc	1961-01-01	130/16025	0.392137	0.590984	ENSMUSG00000040752	Myh6	1
GO	CC	GO:0036064	ciliary basal body	1961-01-01	131/16025	0.39447	0.590984	ENSMUSG00000009828	Ick	1
GO	CC	GO:0045121	membrane raft	1961-02-01	359/16025	0.39824	0.590984	ENSMUSG00000024304/ENSMUSG00000032058	Cdh2/Ppp2r1b	2
GO	CC	GO:0098857	membrane microdomain	1961-02-01	360/16025	0.399586	0.590984	ENSMUSG00000024304/ENSMUSG00000032058	Cdh2/Ppp2r1b	2
GO	CC	GO:0031674	I band	1961-01-01	139/16025	0.412818	0.604549	ENSMUSG00000040752	Myh6	1
GO	CC	GO:0098589	membrane region	1961-02-01	372/16025	0.415628	0.604549	ENSMUSG00000024304/ENSMUSG00000032058	Cdh2/Ppp2r1b	2
GO	CC	GO:0014069	postsynaptic density	1961-02-01	378/16025	0.423572	0.611054	ENSMUSG00000024304/ENSMUSG00000039361	Cdh2/Picalm	2
GO	CC	GO:0032279	asymmetric synapse	1961-02-01	382/16025	0.428838	0.613622	ENSMUSG00000024304/ENSMUSG00000039361	Cdh2/Picalm	2
GO	CC	GO:0005874	microtubule	1961-02-01	387/16025	0.435387	0.614866	ENSMUSG00000035299/ENSMUSG00000037013	Mid1/Ss18	2
GO	CC	GO:0099055	integral component of postsynaptic membrane	1961-01-01	150/16025	0.437157	0.614866	ENSMUSG00000024304	Cdh2	1
GO	CC	GO:0031012	extracellular matrix	1961-02-01	397/16025	0.448366	0.614866	ENSMUSG00000019055/ENSMUSG00000038463	Plod1/Olfml2b	2
GO	CC	GO:0043679	axon terminus	1961-01-01	159/16025	0.456329	0.614866	ENSMUSG00000032064	Dixdc1	1
GO	CC	GO:0055037	recycling endosome	1961-01-01	159/16025	0.456329	0.614866	ENSMUSG00000020696	Rffl	1
GO	CC	GO:0098936	intrinsic component of postsynaptic membrane	1961-01-01	159/16025	0.456329	0.614866	ENSMUSG00000024304	Cdh2	1
GO	CC	GO:0098984	neuron to neuron synapse	1961-02-01	404/16025	0.457356	0.614866	ENSMUSG00000024304/ENSMUSG00000039361	Cdh2/Picalm	2
GO	CC	GO:0044441	ciliary part	1961-02-01	406/16025	0.459909	0.614866	ENSMUSG00000009828/ENSMUSG00000022765	Ick/Snap29	2
GO	CC	GO:0099572	postsynaptic specialization	1961-02-01	409/16025	0.463727	0.614866	ENSMUSG00000024304/ENSMUSG00000039361	Cdh2/Picalm	2
GO	CC	GO:0030496	midbody	1961-01-01	163/16025	0.464643	0.614866	ENSMUSG00000036580	Spg20	1
GO	CC	GO:0005911	cell-cell junction	1961-02-01	421/16025	0.478843	0.624379	ENSMUSG00000024304/ENSMUSG00000040606	Cdh2/Kazn	2
GO	CC	GO:0098862	cluster of actin-based cell projections	1961-01-01	174/16025	0.486866	0.624379	ENSMUSG00000049493	Pls1	1
GO	CC	GO:0030139	endocytic vesicle	1961-01-01	175/16025	0.488841	0.624379	ENSMUSG00000039361	Picalm	1
GO	CC	GO:0044452	nucleolar part	1961-01-01	175/16025	0.488841	0.624379	ENSMUSG00000009828	Ick	1
GO	CC	GO:0005681	spliceosomal complex	1961-01-01	176/16025	0.490808	0.624379	ENSMUSG00000027881	Prpf38b	1
GO	CC	GO:0044306	neuron projection terminus	1961-01-01	178/16025	0.49472	0.624379	ENSMUSG00000032064	Dixdc1	1
GO	CC	GO:0030027	lamellipodium	1961-01-01	179/16025	0.496665	0.624379	ENSMUSG00000024304	Cdh2	1
GO	CC	GO:0030017	sarcomere	1961-01-01	190/16025	0.51758	0.646057	ENSMUSG00000040752	Myh6	1
GO	CC	GO:0030135	coated vesicle	1961-01-01	194/16025	0.524972	0.650411	ENSMUSG00000039361	Picalm	1
GO	CC	GO:0098978	glutamatergic synapse	1961-02-01	462/16025	0.528532	0.650411	ENSMUSG00000024304/ENSMUSG00000032058	Cdh2/Ppp2r1b	2
GO	CC	GO:0099699	integral component of synaptic membrane	1961-01-01	199/16025	0.534054	0.650411	ENSMUSG00000024304	Cdh2	1
GO	CC	GO:0044449	contractile fiber part	1961-01-01	200/16025	0.53585	0.650411	ENSMUSG00000040752	Myh6	1
GO	CC	GO:0043209	myelin sheath	1961-01-01	203/16025	0.541197	0.652402	ENSMUSG00000057329	Bcl2	1
GO	CC	GO:0030016	myofibril	1961-01-01	210/16025	0.553439	0.659922	ENSMUSG00000040752	Myh6	1
GO	CC	GO:0099240	intrinsic component of synaptic membrane	1961-01-01	217/16025	0.56536	0.659922	ENSMUSG00000024304	Cdh2	1
GO	CC	GO:0005773	vacuole	1961-02-01	495/16025	0.566203	0.659922	ENSMUSG00000022765/ENSMUSG00000074794	Snap29/Arrdc3	2
GO	CC	GO:0008021	synaptic vesicle	1961-01-01	218/16025	0.567037	0.659922	ENSMUSG00000039361	Picalm	1
GO	CC	GO:0016323	basolateral plasma membrane	1961-01-01	218/16025	0.567037	0.659922	ENSMUSG00000024304	Cdh2	1
GO	CC	GO:0043292	contractile fiber	1961-01-01	220/16025	0.570372	0.659922	ENSMUSG00000040752	Myh6	1
GO	CC	GO:0005770	late endosome	1961-01-01	222/16025	0.573683	0.659922	ENSMUSG00000041870	Ankrd13a	1
GO	CC	GO:0005774	vacuolar membrane	1961-01-01	235/16025	0.594595	0.675152	ENSMUSG00000022765	Snap29	1
GO	CC	GO:0070382	exocytic vesicle	1961-01-01	235/16025	0.594595	0.675152	ENSMUSG00000039361	Picalm	1
GO	CC	GO:0044437	vacuolar part	1961-01-01	248/16025	0.614497	0.693278	ENSMUSG00000022765	Snap29	1
GO	CC	GO:0031965	nuclear membrane	1961-01-01	282/16025	0.662117	0.742246	ENSMUSG00000057329	Bcl2	1
GO	CC	GO:0062023	collagen-containing extracellular matrix	1961-01-01	302/16025	0.687374	0.765683	ENSMUSG00000019055	Plod1	1
GO	CC	GO:0016324	apical plasma membrane	1961-01-01	314/16025	0.701627	0.776644	ENSMUSG00000024304	Cdh2	1
GO	CC	GO:0031253	cell projection membrane	1961-01-01	319/16025	0.707375	0.778113	ENSMUSG00000022765	Snap29	1
GO	CC	GO:0009897	external side of plasma membrane	1961-01-01	326/16025	0.71524	0.781878	ENSMUSG00000022901	Cd86	1
GO	CC	GO:0010008	endosome membrane	1961-01-01	343/16025	0.733486	0.791114	ENSMUSG00000020696	Rffl	1
GO	CC	GO:0030133	transport vesicle	1961-01-01	346/16025	0.736584	0.791114	ENSMUSG00000039361	Picalm	1
GO	CC	GO:0043235	receptor complex	1961-01-01	347/16025	0.737609	0.791114	ENSMUSG00000020696	Rffl	1
GO	CC	GO:0150034	distal axon	1961-01-01	351/16025	0.741669	0.791114	ENSMUSG00000032064	Dixdc1	1
GO	CC	GO:0044440	endosomal part	1961-01-01	363/16025	0.753483	0.798873	ENSMUSG00000020696	Rffl	1
GO	CC	GO:0045177	apical part of cell	1961-01-01	389/16025	0.777286	0.818705	ENSMUSG00000024304	Cdh2	1
GO	CC	GO:0031252	cell leading edge	1961-01-01	401/16025	0.787495	0.818705	ENSMUSG00000024304	Cdh2	1
GO	CC	GO:0005764	lysosome	1961-01-01	404/16025	0.789974	0.818705	ENSMUSG00000074794	Arrdc3	1
GO	CC	GO:0000323	lytic vacuole	1961-01-01	405/16025	0.790794	0.818705	ENSMUSG00000074794	Arrdc3	1
GO	CC	GO:0030659	cytoplasmic vesicle membrane	1961-01-01	431/16025	0.811047	0.834093	ENSMUSG00000039361	Picalm	1
GO	CC	GO:0005635	nuclear envelope	1961-01-01	439/16025	0.816881	0.834093	ENSMUSG00000057329	Bcl2	1
GO	CC	GO:0033267	axon part	1961-01-01	448/16025	0.823232	0.834093	ENSMUSG00000032064	Dixdc1	1
GO	CC	GO:0012506	vesicle membrane	1961-01-01	450/16025	0.824614	0.834093	ENSMUSG00000039361	Picalm	1
GO	CC	GO:0099503	secretory vesicle	1961-01-01	490/16025	0.850122	0.853619	ENSMUSG00000039361	Picalm	1
GO	CC	GO:0005813	centrosome	1961-01-01	496/16025	0.853619	0.853619	ENSMUSG00000022765	Snap29	1
GO	MF	GO:0044389	ubiquitin-like protein ligase binding	1958-06-01	305/15953	0.000816277	0.143665	ENSMUSG00000020696/ENSMUSG00000026104/ENSMUSG00000032501/ENSMUSG00000035299/ENSMUSG00000036580/ENSMUSG00000057329	Rffl/Stat1/Trib1/Mid1/Spg20/Bcl2	6
GO	MF	GO:0031418	L-ascorbic acid binding	1958-02-01	19/15953	0.00213489	0.18787	ENSMUSG00000019055/ENSMUSG00000019916	Plod1/P4ha1	2
GO	MF	GO:0031625	ubiquitin protein ligase binding	1958-05-01	289/15953	0.00394449	0.23141	ENSMUSG00000020696/ENSMUSG00000032501/ENSMUSG00000035299/ENSMUSG00000036580/ENSMUSG00000057329	Rffl/Trib1/Mid1/Spg20/Bcl2	5
GO	MF	GO:0000979	RNA polymerase II core promoter sequence-specific DNA binding	1958-02-01	37/15953	0.00797356	0.241125	ENSMUSG00000026104/ENSMUSG00000036390	Stat1/Gadd45a	2
GO	MF	GO:0019842	vitamin binding	1958-03-01	123/15953	0.0101396	0.241125	ENSMUSG00000019055/ENSMUSG00000019916/ENSMUSG00000031700	Plod1/P4ha1/Gpt2	3
GO	MF	GO:0016706	oxidoreductase activity, acting on paired donors, with incorporation or reduction of molecular oxygen, 2-oxoglutarate as one donor, and incorporation of one atom each of oxygen into both donors	1958-02-01	44/15953	0.0111433	0.241125	ENSMUSG00000019055/ENSMUSG00000019916	Plod1/P4ha1	2
GO	MF	GO:0001046	core promoter sequence-specific DNA binding	1958-02-01	48/15953	0.0131645	0.241125	ENSMUSG00000026104/ENSMUSG00000036390	Stat1/Gadd45a	2
GO	MF	GO:0004860	protein kinase inhibitor activity	1958-02-01	51/15953	0.0147771	0.241125	ENSMUSG00000022136/ENSMUSG00000032501	Dnajc3/Trib1	2
GO	MF	GO:0035257	nuclear hormone receptor binding	1958-03-01	145/15953	0.015766	0.241125	ENSMUSG00000026104/ENSMUSG00000026826/ENSMUSG00000028927	Stat1/Nr4a2/Padi2	3
GO	MF	GO:0019210	kinase inhibitor activity	1958-02-01	56/15953	0.0176432	0.241125	ENSMUSG00000022136/ENSMUSG00000032501	Dnajc3/Trib1	2
GO	MF	GO:0001047	core promoter binding	1958-02-01	59/15953	0.0194668	0.241125	ENSMUSG00000026104/ENSMUSG00000036390	Stat1/Gadd45a	2
GO	MF	GO:0051427	hormone receptor binding	1958-03-01	168/15953	0.023198	0.241125	ENSMUSG00000026104/ENSMUSG00000026826/ENSMUSG00000028927	Stat1/Nr4a2/Padi2	3
GO	MF	GO:0048029	monosaccharide binding	1958-02-01	75/15953	0.0304292	0.241125	ENSMUSG00000019055/ENSMUSG00000019916	Plod1/P4ha1	2
GO	MF	GO:0031406	carboxylic acid binding	1958-03-01	190/15953	0.0318079	0.241125	ENSMUSG00000019055/ENSMUSG00000019916/ENSMUSG00000053907	Plod1/P4ha1/Mat2a	3
GO	MF	GO:0043177	organic acid binding	1958-03-01	198/15953	0.0353008	0.241125	ENSMUSG00000019055/ENSMUSG00000019916/ENSMUSG00000053907	Plod1/P4ha1/Mat2a	3
GO	MF	GO:0016813	hydrolase activity, acting on carbon-nitrogen (but not peptide) bonds, in linear amidines	1958-01-01	10/15953	0.0357776	0.241125	ENSMUSG00000028927	Padi2	1
GO	MF	GO:0045295	gamma-catenin binding	1958-01-01	10/15953	0.0357776	0.241125	ENSMUSG00000024304	Cdh2	1
GO	MF	GO:0035258	steroid hormone receptor binding	1958-02-01	83/15953	0.0366359	0.241125	ENSMUSG00000026826/ENSMUSG00000028927	Nr4a2/Padi2	2
GO	MF	GO:0030898	actin-dependent ATPase activity	1958-01-01	11/15953	0.0392854	0.241125	ENSMUSG00000040752	Myh6	1
GO	MF	GO:0045294	alpha-catenin binding	1958-01-01	11/15953	0.0392854	0.241125	ENSMUSG00000024304	Cdh2	1
GO	MF	GO:0140035	ubiquitination-like modification-dependent protein binding	1958-01-01	11/15953	0.0392854	0.241125	ENSMUSG00000041870	Ankrd13a	1
GO	MF	GO:0140036	ubiquitin-dependent protein binding	1958-01-01	11/15953	0.0392854	0.241125	ENSMUSG00000041870	Ankrd13a	1
GO	MF	GO:0051213	dioxygenase activity	1958-02-01	88/15953	0.0407414	0.241125	ENSMUSG00000019055/ENSMUSG00000019916	Plod1/P4ha1	2
GO	MF	GO:0003756	protein disulfide isomerase activity	1958-01-01	12/15953	0.0427807	0.241125	ENSMUSG00000025823	Pdia4	1
GO	MF	GO:0004016	adenylate cyclase activity	1958-01-01	12/15953	0.0427807	0.241125	ENSMUSG00000031659	Adcy7	1
GO	MF	GO:0005545	1-phosphatidylinositol binding	1958-01-01	12/15953	0.0427807	0.241125	ENSMUSG00000039361	Picalm	1
GO	MF	GO:0016864	intramolecular oxidoreductase activity, transposing S-S bonds	1958-01-01	12/15953	0.0427807	0.241125	ENSMUSG00000025823	Pdia4	1
GO	MF	GO:0031543	peptidyl-proline dioxygenase activity	1958-01-01	12/15953	0.0427807	0.241125	ENSMUSG00000019916	P4ha1	1
GO	MF	GO:0051219	phosphoprotein binding	1958-02-01	91/15953	0.0432846	0.241125	ENSMUSG00000006134/ENSMUSG00000035299	Crkl/Mid1	2
GO	MF	GO:0051400	BH domain binding	1958-01-01	14/15953	0.0497338	0.241125	ENSMUSG00000057329	Bcl2	1
GO	MF	GO:1990404	protein ADP-ribosylase activity	1958-01-01	14/15953	0.0497338	0.241125	ENSMUSG00000034640	Tiparp	1
GO	MF	GO:0016500	protein-hormone receptor activity	1958-01-01	15/15953	0.0531917	0.241125	ENSMUSG00000030168	Adipor2	1
GO	MF	GO:0000146	microfilament motor activity	1958-01-01	16/15953	0.0566372	0.241125	ENSMUSG00000040752	Myh6	1
GO	MF	GO:0004551	nucleotide diphosphatase activity	1958-01-01	16/15953	0.0566372	0.241125	ENSMUSG00000023961	Enpp4	1
GO	MF	GO:0031434	mitogen-activated protein kinase kinase binding	1958-01-01	16/15953	0.0566372	0.241125	ENSMUSG00000032501	Trib1	1
GO	MF	GO:0071837	HMG box domain binding	1958-01-01	16/15953	0.0566372	0.241125	ENSMUSG00000039830	Olig2	1
GO	MF	GO:0000149	SNARE binding	1958-02-01	107/15953	0.0577908	0.241125	ENSMUSG00000022765/ENSMUSG00000039361	Snap29/Picalm	2
GO	MF	GO:0003779	actin binding	1958-04-01	409/15953	0.0612361	0.241125	ENSMUSG00000032064/ENSMUSG00000040752/ENSMUSG00000049493/ENSMUSG00000070372	Dixdc1/Myh6/Pls1/Capza1	4
GO	MF	GO:0030165	PDZ domain binding	1958-02-01	111/15953	0.0616489	0.241125	ENSMUSG00000024302/ENSMUSG00000036402	Dtna/Gng12	2
GO	MF	GO:0003950	NAD+ ADP-ribosyltransferase activity	1958-01-01	18/15953	0.0634913	0.241125	ENSMUSG00000034640	Tiparp	1
GO	MF	GO:0038191	neuropilin binding	1958-01-01	18/15953	0.0634913	0.241125	ENSMUSG00000021451	Sema4d	1
GO	MF	GO:0051787	misfolded protein binding	1958-01-01	18/15953	0.0634913	0.241125	ENSMUSG00000022136	Dnajc3	1
GO	MF	GO:0055106	ubiquitin-protein transferase regulator activity	1958-01-01	18/15953	0.0634913	0.241125	ENSMUSG00000032501	Trib1	1
GO	MF	GO:0002020	protease binding	1958-02-01	119/15953	0.0696199	0.241125	ENSMUSG00000020696/ENSMUSG00000057329	Rffl/Bcl2	2
GO	MF	GO:0008483	transaminase activity	1958-01-01	20/15953	0.0702965	0.241125	ENSMUSG00000031700	Gpt2	1
GO	MF	GO:0031690	adrenergic receptor binding	1958-01-01	21/15953	0.0736809	0.241125	ENSMUSG00000074794	Arrdc3	1
GO	MF	GO:0033612	receptor serine/threonine kinase binding	1958-01-01	21/15953	0.0736809	0.241125	ENSMUSG00000052229	Gpr17	1
GO	MF	GO:0035259	glucocorticoid receptor binding	1958-01-01	21/15953	0.0736809	0.241125	ENSMUSG00000026826	Nr4a2	1
GO	MF	GO:0048156	tau protein binding	1958-01-01	21/15953	0.0736809	0.241125	ENSMUSG00000039361	Picalm	1
GO	MF	GO:0050750	low-density lipoprotein particle receptor binding	1958-01-01	21/15953	0.0736809	0.241125	ENSMUSG00000039361	Picalm	1
GO	MF	GO:0030674	protein binding, bridging	1958-02-01	124/15953	0.0747651	0.241125	ENSMUSG00000022372/ENSMUSG00000036964	Sla/Trim17	2
GO	MF	GO:0016769	transferase activity, transferring nitrogenous groups	1958-01-01	22/15953	0.0770531	0.241125	ENSMUSG00000031700	Gpt2	1
GO	MF	GO:0019200	carbohydrate kinase activity	1958-01-01	22/15953	0.0770531	0.241125	ENSMUSG00000026773	Pfkfb3	1
GO	MF	GO:0030215	semaphorin receptor binding	1958-01-01	22/15953	0.0770531	0.241125	ENSMUSG00000021451	Sema4d	1
GO	MF	GO:0050998	nitric-oxide synthase binding	1958-01-01	22/15953	0.0770531	0.241125	ENSMUSG00000024304	Cdh2	1
GO	MF	GO:0008198	ferrous iron binding	1958-01-01	23/15953	0.0804133	0.241125	ENSMUSG00000019055	Plod1	1
GO	MF	GO:0050662	coenzyme binding	1958-03-01	280/15953	0.0816616	0.241125	ENSMUSG00000019055/ENSMUSG00000019916/ENSMUSG00000031700	Plod1/P4ha1/Gpt2	3
GO	MF	GO:0016849	phosphorus-oxygen lyase activity	1958-01-01	24/15953	0.0837614	0.241125	ENSMUSG00000031659	Adcy7	1
GO	MF	GO:0031435	mitogen-activated protein kinase kinase kinase binding	1958-01-01	24/15953	0.0837614	0.241125	ENSMUSG00000032064	Dixdc1	1
GO	MF	GO:0070325	lipoprotein particle receptor binding	1958-01-01	24/15953	0.0837614	0.241125	ENSMUSG00000039361	Picalm	1
GO	MF	GO:0005070	SH3/SH2 adaptor activity	1958-01-01	25/15953	0.0870976	0.241125	ENSMUSG00000022372	Sla	1
GO	MF	GO:0009975	cyclase activity	1958-01-01	25/15953	0.0870976	0.241125	ENSMUSG00000031659	Adcy7	1
GO	MF	GO:0031681	G-protein beta-subunit binding	1958-01-01	25/15953	0.0870976	0.241125	ENSMUSG00000036402	Gng12	1
GO	MF	GO:0016701	oxidoreductase activity, acting on single donors with incorporation of molecular oxygen	1958-01-01	26/15953	0.0904218	0.241125	ENSMUSG00000019916	P4ha1	1
GO	MF	GO:0016702	oxidoreductase activity, acting on single donors with incorporation of molecular oxygen, incorporation of two atoms of oxygen	1958-01-01	26/15953	0.0904218	0.241125	ENSMUSG00000019916	P4ha1	1
GO	MF	GO:0045499	chemorepellent activity	1958-01-01	26/15953	0.0904218	0.241125	ENSMUSG00000021451	Sema4d	1
GO	MF	GO:0005484	SNAP receptor activity	1958-01-01	27/15953	0.0937342	0.242606	ENSMUSG00000022765	Snap29	1
GO	MF	GO:0043015	gamma-tubulin binding	1958-01-01	27/15953	0.0937342	0.242606	ENSMUSG00000032064	Dixdc1	1
GO	MF	GO:0005506	iron ion binding	1958-02-01	146/15953	0.0987357	0.24825	ENSMUSG00000019055/ENSMUSG00000019916	Plod1/P4ha1	2
GO	MF	GO:0019887	protein kinase regulator activity	1958-02-01	146/15953	0.0987357	0.24825	ENSMUSG00000022136/ENSMUSG00000032501	Dnajc3/Trib1	2
GO	MF	GO:0016705	oxidoreductase activity, acting on paired donors, with incorporation or reduction of molecular oxygen	1958-02-01	151/15953	0.104454	0.254166	ENSMUSG00000019055/ENSMUSG00000019916	Plod1/P4ha1	2
GO	MF	GO:0015631	tubulin binding	1958-03-01	313/15953	0.105225	0.254166	ENSMUSG00000026074/ENSMUSG00000032064/ENSMUSG00000035299	Map4k4/Dixdc1/Mid1	3
GO	MF	GO:0019903	protein phosphatase binding	1958-02-01	153/15953	0.106767	0.254166	ENSMUSG00000024304/ENSMUSG00000057329	Cdh2/Bcl2	2
GO	MF	GO:0005164	tumor necrosis factor receptor binding	1958-01-01	31/15953	0.106865	0.254166	ENSMUSG00000026104	Stat1	1
GO	MF	GO:0035035	histone acetyltransferase binding	1958-01-01	34/15953	0.116591	0.2736	ENSMUSG00000026104	Stat1	1
GO	MF	GO:0016248	channel inhibitor activity	1958-01-01	35/15953	0.11981	0.277454	ENSMUSG00000057329	Bcl2	1
GO	MF	GO:0004879	nuclear receptor activity	1958-01-01	37/15953	0.126212	0.284787	ENSMUSG00000026826	Nr4a2	1
GO	MF	GO:0098531	transcription factor activity, direct ligand regulated sequence-specific DNA binding	1958-01-01	37/15953	0.126212	0.284787	ENSMUSG00000026826	Nr4a2	1
GO	MF	GO:0051721	protein phosphatase 2A binding	1958-01-01	38/15953	0.129397	0.288276	ENSMUSG00000057329	Bcl2	1
GO	MF	GO:0019207	kinase regulator activity	1958-02-01	175/15953	0.133061	0.292733	ENSMUSG00000022136/ENSMUSG00000032501	Dnajc3/Trib1	2
GO	MF	GO:0001784	phosphotyrosine residue binding	1958-01-01	41/15953	0.138881	0.301766	ENSMUSG00000006134	Crkl	1
GO	MF	GO:0032813	tumor necrosis factor receptor superfamily binding	1958-01-01	42/15953	0.14202	0.302738	ENSMUSG00000026104	Stat1	1
GO	MF	GO:0004715	non-membrane spanning protein tyrosine kinase activity	1958-01-01	43/15953	0.145147	0.302738	ENSMUSG00000022372	Sla	1
GO	MF	GO:0051015	actin filament binding	1958-02-01	186/15953	0.146716	0.302738	ENSMUSG00000040752/ENSMUSG00000049493	Myh6/Pls1	2
GO	MF	GO:0060090	molecular adaptor activity	1958-02-01	187/15953	0.147972	0.302738	ENSMUSG00000022372/ENSMUSG00000036964	Sla/Trim17	2
GO	MF	GO:0030331	estrogen receptor binding	1958-01-01	44/15953	0.148264	0.302738	ENSMUSG00000028927	Padi2	1
GO	MF	GO:0016763	transferase activity, transferring pentosyl groups	1958-01-01	45/15953	0.151369	0.302738	ENSMUSG00000034640	Tiparp	1
GO	MF	GO:0016860	intramolecular oxidoreductase activity	1958-01-01	45/15953	0.151369	0.302738	ENSMUSG00000025823	Pdia4	1
GO	MF	GO:1990841	promoter-specific chromatin binding	1958-01-01	46/15953	0.154463	0.304026	ENSMUSG00000026104	Stat1	1
GO	MF	GO:0030170	pyridoxal phosphate binding	1958-01-01	47/15953	0.157546	0.304026	ENSMUSG00000031700	Gpt2	1
GO	MF	GO:0035591	signaling adaptor activity	1958-01-01	48/15953	0.160618	0.304026	ENSMUSG00000022372	Sla	1
GO	MF	GO:0070279	vitamin B6 binding	1958-01-01	48/15953	0.160618	0.304026	ENSMUSG00000031700	Gpt2	1
GO	MF	GO:0019902	phosphatase binding	1958-02-01	197/15953	0.16065	0.304026	ENSMUSG00000024304/ENSMUSG00000057329	Cdh2/Bcl2	2
GO	MF	GO:0045309	protein phosphorylated amino acid binding	1958-01-01	50/15953	0.166729	0.312173	ENSMUSG00000006134	Crkl	1
GO	MF	GO:0003707	steroid hormone receptor activity	1958-01-01	51/15953	0.169768	0.313527	ENSMUSG00000026826	Nr4a2	1
GO	MF	GO:0005543	phospholipid binding	1958-03-01	394/15953	0.172368	0.313527	ENSMUSG00000039361/ENSMUSG00000040430/ENSMUSG00000055013	Picalm/Pitpnc1/Agap1	3
GO	MF	GO:0030276	clathrin binding	1958-01-01	52/15953	0.172796	0.313527	ENSMUSG00000039361	Picalm	1
GO	MF	GO:0050840	extracellular matrix binding	1958-01-01	54/15953	0.17882	0.321145	ENSMUSG00000038463	Olfml2b	1
GO	MF	GO:0045296	cadherin binding	1958-01-01	56/15953	0.1848	0.328534	ENSMUSG00000024304	Cdh2	1
GO	MF	GO:0016765	transferase activity, transferring alkyl or aryl (other than methyl) groups	1958-01-01	58/15953	0.190738	0.335699	ENSMUSG00000053907	Mat2a	1
GO	MF	GO:0008017	microtubule binding	1958-02-01	226/15953	0.198419	0.339406	ENSMUSG00000026074/ENSMUSG00000035299	Map4k4/Mid1	2
GO	MF	GO:0004722	protein serine/threonine phosphatase activity	1958-01-01	62/15953	0.202487	0.339406	ENSMUSG00000032058	Ppp2r1b	1
GO	MF	GO:0005548	phospholipid transporter activity	1958-01-01	62/15953	0.202487	0.339406	ENSMUSG00000040430	Pitpnc1	1
GO	MF	GO:0016597	amino acid binding	1958-01-01	62/15953	0.202487	0.339406	ENSMUSG00000053907	Mat2a	1
GO	MF	GO:0030374	nuclear receptor transcription coactivator activity	1958-01-01	62/15953	0.202487	0.339406	ENSMUSG00000037013	Ss18	1
GO	MF	GO:0070491	repressing transcription factor binding	1958-01-01	65/15953	0.211188	0.346133	ENSMUSG00000026104	Stat1	1
GO	MF	GO:0005546	phosphatidylinositol-4,5-bisphosphate binding	1958-01-01	66/15953	0.214067	0.346133	ENSMUSG00000039361	Picalm	1
GO	MF	GO:0019888	protein phosphatase regulator activity	1958-01-01	66/15953	0.214067	0.346133	ENSMUSG00000032058	Ppp2r1b	1
GO	MF	GO:0035091	phosphatidylinositol binding	1958-02-01	238/15953	0.214367	0.346133	ENSMUSG00000039361/ENSMUSG00000040430	Picalm/Pitpnc1	2
GO	MF	GO:0016791	phosphatase activity	1958-02-01	246/15953	0.22507	0.357522	ENSMUSG00000026773/ENSMUSG00000032058	Pfkfb3/Ppp2r1b	2
GO	MF	GO:0002039	p53 binding	1958-01-01	70/15953	0.225483	0.357522	ENSMUSG00000020696	Rffl	1
GO	MF	GO:0030246	carbohydrate binding	1958-02-01	251/15953	0.231782	0.364228	ENSMUSG00000019055/ENSMUSG00000019916	Plod1/P4ha1	2
GO	MF	GO:0000978	RNA polymerase II proximal promoter sequence-specific DNA binding	1958-03-01	460/15953	0.23405	0.364537	ENSMUSG00000026104/ENSMUSG00000026826/ENSMUSG00000071637	Stat1/Nr4a2/Cebpd	3
GO	MF	GO:0019905	syntaxin binding	1958-01-01	76/15953	0.242301	0.374079	ENSMUSG00000022765	Snap29	1
GO	MF	GO:0000987	proximal promoter sequence-specific DNA binding	1958-03-01	473/15953	0.246679	0.377526	ENSMUSG00000026104/ENSMUSG00000026826/ENSMUSG00000071637	Stat1/Nr4a2/Cebpd	3
GO	MF	GO:0019208	phosphatase regulator activity	1958-01-01	79/15953	0.250575	0.380183	ENSMUSG00000032058	Ppp2r1b	1
GO	MF	GO:0008013	beta-catenin binding	1958-01-01	81/15953	0.256042	0.385157	ENSMUSG00000024304	Cdh2	1
GO	MF	GO:0048037	cofactor binding	1958-03-01	492/15953	0.265333	0.395751	ENSMUSG00000019055/ENSMUSG00000019916/ENSMUSG00000031700	Plod1/P4ha1/Gpt2	3
GO	MF	GO:0003924	GTPase activity	1958-02-01	283/15953	0.274964	0.406669	ENSMUSG00000036402/ENSMUSG00000055013	Gng12/Agap1	2
GO	MF	GO:0004857	enzyme inhibitor activity	1958-02-01	289/15953	0.283072	0.415172	ENSMUSG00000022136/ENSMUSG00000032501	Dnajc3/Trib1	2
GO	MF	GO:0042562	hormone binding	1958-01-01	94/15953	0.290632	0.416192	ENSMUSG00000030168	Adipor2	1
GO	MF	GO:0051087	chaperone binding	1958-01-01	94/15953	0.290632	0.416192	ENSMUSG00000022136	Dnajc3	1
GO	MF	GO:0035326	enhancer binding	1958-01-01	95/15953	0.293226	0.416192	ENSMUSG00000034640	Tiparp	1
GO	MF	GO:1902936	phosphatidylinositol bisphosphate binding	1958-01-01	95/15953	0.293226	0.416192	ENSMUSG00000039361	Picalm	1
GO	MF	GO:0051082	unfolded protein binding	1958-01-01	96/15953	0.295811	0.416502	ENSMUSG00000022136	Dnajc3	1
GO	MF	GO:0016810	hydrolase activity, acting on carbon-nitrogen (but not peptide) bonds	1958-01-01	112/15953	0.335929	0.469235	ENSMUSG00000028927	Padi2	1
GO	MF	GO:0042578	phosphoric ester hydrolase activity	1958-02-01	336/15953	0.346136	0.479685	ENSMUSG00000026773/ENSMUSG00000032058	Pfkfb3/Ppp2r1b	2
GO	MF	GO:0001228	DNA-binding transcription activator activity, RNA polymerase II-specific	1958-02-01	341/15953	0.352763	0.481294	ENSMUSG00000026826/ENSMUSG00000071637	Nr4a2/Cebpd	2
GO	MF	GO:0017124	SH3 domain binding	1958-01-01	119/15953	0.352767	0.481294	ENSMUSG00000039361	Picalm	1
GO	MF	GO:0004713	protein tyrosine kinase activity	1958-01-01	122/15953	0.359853	0.486618	ENSMUSG00000022372	Sla	1
GO	MF	GO:0047485	protein N-terminus binding	1958-01-01	123/15953	0.362199	0.486618	ENSMUSG00000036390	Gadd45a	1
GO	MF	GO:0016247	channel regulator activity	1958-01-01	125/15953	0.366864	0.489152	ENSMUSG00000057329	Bcl2	1
GO	MF	GO:0004842	ubiquitin-protein transferase activity	1958-02-01	362/15953	0.380342	0.499971	ENSMUSG00000020696/ENSMUSG00000036964	Rffl/Trim17	2
GO	MF	GO:0005319	lipid transporter activity	1958-01-01	131/15953	0.38066	0.499971	ENSMUSG00000040430	Pitpnc1	1
GO	MF	GO:0003774	motor activity	1958-01-01	136/15953	0.39193	0.510089	ENSMUSG00000040752	Myh6	1
GO	MF	GO:0140030	modification-dependent protein binding	1958-01-01	137/15953	0.39416	0.510089	ENSMUSG00000041870	Ankrd13a	1
GO	MF	GO:0019787	ubiquitin-like protein transferase activity	1958-02-01	378/15953	0.401039	0.515203	ENSMUSG00000020696/ENSMUSG00000036964	Rffl/Trim17	2
GO	MF	GO:0016853	isomerase activity	1958-01-01	150/15953	0.422426	0.53487	ENSMUSG00000025823	Pdia4	1
GO	MF	GO:1901981	phosphatidylinositol phosphate binding	1958-01-01	150/15953	0.422426	0.53487	ENSMUSG00000039361	Picalm	1
GO	MF	GO:0017137	Rab GTPase binding	1958-01-01	160/15953	0.443283	0.555687	ENSMUSG00000039361	Picalm	1
GO	MF	GO:0004674	protein serine/threonine kinase activity	1958-02-01	413/15953	0.445181	0.555687	ENSMUSG00000009828/ENSMUSG00000026074	Ick/Map4k4	2
GO	MF	GO:0004721	phosphoprotein phosphatase activity	1958-01-01	163/15953	0.449394	0.556996	ENSMUSG00000032058	Ppp2r1b	1
GO	MF	GO:0005516	calmodulin binding	1958-01-01	169/15953	0.46142	0.567902	ENSMUSG00000040752	Myh6	1
GO	MF	GO:0016829	lyase activity	1958-01-01	177/15953	0.477054	0.583066	ENSMUSG00000031659	Adcy7	1
GO	MF	GO:0042393	histone binding	1958-01-01	179/15953	0.480892	0.583704	ENSMUSG00000026104	Stat1	1
GO	MF	GO:0000287	magnesium ion binding	1958-01-01	203/15953	0.524847	0.632692	ENSMUSG00000009828	Ick	1
GO	MF	GO:0050839	cell adhesion molecule binding	1958-01-01	214/15953	0.54375	0.64862	ENSMUSG00000024304	Cdh2	1
GO	MF	GO:0061630	ubiquitin protein ligase activity	1958-01-01	215/15953	0.545431	0.64862	ENSMUSG00000020696	Rffl	1
GO	MF	GO:0061659	ubiquitin-like protein ligase activity	1958-01-01	220/15953	0.553747	0.65409	ENSMUSG00000020696	Rffl	1
GO	MF	GO:0005096	GTPase activator activity	1958-01-01	223/15953	0.558664	0.655499	ENSMUSG00000055013	Agap1	1
GO	MF	GO:0005126	cytokine receptor binding	1958-01-01	231/15953	0.571519	0.666141	ENSMUSG00000026104	Stat1	1
GO	MF	GO:0030695	GTPase regulator activity	1958-01-01	240/15953	0.58554	0.677868	ENSMUSG00000055013	Agap1	1
GO	MF	GO:0003713	transcription coactivator activity	1958-01-01	245/15953	0.593134	0.677868	ENSMUSG00000037013	Ss18	1
GO	MF	GO:0016757	transferase activity, transferring glycosyl groups	1958-01-01	245/15953	0.593134	0.677868	ENSMUSG00000034640	Tiparp	1
GO	MF	GO:0001664	G protein-coupled receptor binding	1958-01-01	252/15953	0.603537	0.685306	ENSMUSG00000074794	Arrdc3	1
GO	MF	GO:0042277	peptide binding	1958-01-01	256/15953	0.609363	0.687487	ENSMUSG00000019055	Plod1	1
GO	MF	GO:0060589	nucleoside-triphosphatase regulator activity	1958-01-01	278/15953	0.639935	0.71738	ENSMUSG00000055013	Agap1	1
GO	MF	GO:0042623	ATPase activity, coupled	1958-01-01	320/15953	0.691912	0.767156	ENSMUSG00000040752	Myh6	1
GO	MF	GO:0033218	amide binding	1958-01-01	321/15953	0.693055	0.767156	ENSMUSG00000019055	Plod1	1
GO	MF	GO:0048018	receptor ligand activity	1958-01-01	353/15953	0.727511	0.788159	ENSMUSG00000021451	Sema4d	1
GO	MF	GO:0005525	GTP binding	1958-01-01	359/15953	0.733534	0.788159	ENSMUSG00000055013	Agap1	1
GO	MF	GO:0032550	purine ribonucleoside binding	1958-01-01	366/15953	0.740396	0.788159	ENSMUSG00000055013	Agap1	1
GO	MF	GO:0001883	purine nucleoside binding	1958-01-01	369/15953	0.743284	0.788159	ENSMUSG00000055013	Agap1	1
GO	MF	GO:0032549	ribonucleoside binding	1958-01-01	371/15953	0.745191	0.788159	ENSMUSG00000055013	Agap1	1
GO	MF	GO:0001882	nucleoside binding	1958-01-01	379/15953	0.752682	0.788159	ENSMUSG00000055013	Agap1	1
GO	MF	GO:0019001	guanyl nucleotide binding	1958-01-01	379/15953	0.752682	0.788159	ENSMUSG00000055013	Agap1	1
GO	MF	GO:0032561	guanyl ribonucleotide binding	1958-01-01	379/15953	0.752682	0.788159	ENSMUSG00000055013	Agap1	1
GO	MF	GO:0030545	receptor regulator activity	1958-01-01	383/15953	0.756346	0.788159	ENSMUSG00000021451	Sema4d	1
GO	MF	GO:0015267	channel activity	1958-01-01	398/15953	0.769617	0.788159	ENSMUSG00000057329	Bcl2	1
GO	MF	GO:0022803	passive transmembrane transporter activity	1958-01-01	398/15953	0.769617	0.788159	ENSMUSG00000057329	Bcl2	1
GO	MF	GO:0016887	ATPase activity	1958-01-01	401/15953	0.772185	0.788159	ENSMUSG00000040752	Myh6	1
GO	MF	GO:0017016	Ras GTPase binding	1958-01-01	402/15953	0.773035	0.788159	ENSMUSG00000039361	Picalm	1
GO	MF	GO:0004930	G protein-coupled receptor activity	1958-01-01	404/15953	0.774725	0.788159	ENSMUSG00000052229	Gpr17	1
GO	MF	GO:0031267	small GTPase binding	1958-01-01	417/15953	0.785412	0.790958	ENSMUSG00000039361	Picalm	1
GO	MF	GO:0008047	enzyme activator activity	1958-01-01	419/15953	0.787011	0.790958	ENSMUSG00000055013	Agap1	1
GO	MF	GO:0003712	transcription coregulator activity	1958-01-01	424/15953	0.790958	0.790958	ENSMUSG00000037013	Ss18	1
